# Supplementary material for: Tetra-μ-acetato-κ8 O:O′-bis[(N 2,N 2-di­methyl­pyrazin-2-amine-κN 4)copper(II)]
Source: Acta Crystallogr Sect E Struct Rep Online. 2009 May 14;65(Pt 6):m646. doi: 10.1107/S160053680901719X (PMC2969640; doi:10.1107/S160053680901719X)
Supplement: Supplementary file 1 [file e-65-0m646-sup1.cif]

##############################################################################
###                                                                        ###
###        Electronic paper (Acta Crystallographica Section E)             ###
###                                                                        ###
##############################################################################
#                                                                            #
# This CIF contains the data in a paper accepted for publication in Acta     #
# Crystallographica Section E. It conforms to the requirements of Notes      #
# for Authors for Section E, and has been peer reviewed under the auspices   #
# of the IUCr Commission on Journals.                                        #
#                                                                            #
# Full details of the Crystallographic Information File format               #
# are given in the paper "The Crystallographic Information File (CIF):       #
# a New Standard Archive File for Crystallography" by S. R. Hall, F. H.      #
# Allen and I. D. Brown [Acta Cryst. (1991), A47, 655-685].                  #
#                                                                            #
# The current version of the core CIF dictionary is obtainable from          #
# ftp://ftp.iucr.org/pub/cif_core.dic. The current version number is 2.4.    #
#                                                                            #
# Software is freely available for graphical display of the structure(s) in  #
# this CIF.  For information consult the CIF home page http://www.iucr.org/  #
# cif/home.html                                                              #
#                                                                            #
# This file may be used for bona fide research purposes within the           #
# scientific community so long as proper attribution is given to the journal # 
# article from which it was obtained.                                        #
#                                                                            #
##############################################################################
                                             
data_I
_audit_creation_method     SHELXL97
_chemical_name_systematic
;
Tetra-\m-acetato-\k^8^<i>O</i>:<i>O</i>'-bis[(<i>N</i>^2^,<i>N</i>^2^-
dimethylpyrazin-2-amine-\k<i>N</i>^4^)copper(II)]
;
_chemical_name_common     ?
_chemical_formula_moiety     'C20 H30 Cu2 N6 O8'
_chemical_formula_sum     'C20 H30 Cu2 N6 O8'
_chemical_formula_iupac     '[Cu2 (C2 H3 O2)4 (C6 H9 N3)2]'
_chemical_formula_weight     609.58
_chemical_melting_point     ?
_symmetry_cell_setting     triclinic
_symmetry_space_group_name_H-M     'P-1'
_symmetry_space_group_name_Hall     '-P 1'
loop_
    _symmetry_equiv_pos_as_xyz
    'x, y, z'
    '-x, -y, -z'
_cell_length_a     8.1052(13)
_cell_length_b     8.1775(13)
_cell_length_c     10.6534(17)
_cell_angle_alpha     67.826(2)
_cell_angle_beta     80.013(2)
_cell_angle_gamma     87.328(2)
_cell_volume     643.84(18)
_cell_formula_units_Z     1
_cell_measurement_reflns_used     2730
_cell_measurement_theta_min     2.6905
_cell_measurement_theta_max     28.2255
_cell_measurement_temperature     298(2)
_exptl_crystal_description     block
_exptl_crystal_colour     blue
_exptl_crystal_size_max     0.68
_exptl_crystal_size_mid     0.41
_exptl_crystal_size_min     0.31
_exptl_crystal_density_diffrn     1.572
_exptl_crystal_density_meas     ?
_exptl_crystal_density_method     'not measured'
_exptl_crystal_F_000     314
_exptl_absorpt_coefficient_mu     1.706
_exptl_absorpt_correction_type     multi-scan
_exptl_absorpt_process_details     '(SADABS; Sheldrick, 1996)'
_exptl_absorpt_correction_T_min     0.3899
_exptl_absorpt_correction_T_max     0.6198
_exptl_special_details
;
;
_diffrn_ambient_temperature     298(2)
_diffrn_radiation_type     MoK\a
_diffrn_radiation_wavelength     0.71073
_diffrn_radiation_source     'fine-focus sealed tube'
_diffrn_radiation_monochromator     graphite
_diffrn_measurement_device_type     'Bruker SMART APEX CCD'
_diffrn_measurement_method     '\f and \w scans'
_diffrn_detector_area_resol_mean     ?
_diffrn_reflns_number     3494
_diffrn_reflns_av_R_equivalents     0.0158
_diffrn_reflns_av_sigmaI/netI     0.0283
_diffrn_reflns_theta_min     2.09
_diffrn_reflns_theta_max     26.00
_diffrn_reflns_theta_full     26.00
_diffrn_measured_fraction_theta_max     0.977
_diffrn_measured_fraction_theta_full     0.977
_diffrn_reflns_limit_h_min     -9
_diffrn_reflns_limit_h_max     8
_diffrn_reflns_limit_k_min     -10
_diffrn_reflns_limit_k_max     8
_diffrn_reflns_limit_l_min     -12
_diffrn_reflns_limit_l_max     13
_diffrn_standards_number     ?
_diffrn_standards_interval_count     ?
_diffrn_standards_interval_time     ?
_diffrn_standards_decay_%     ?
_refine_special_details
;
Refinement of <i>F</i>^2^ against ALL reflections. The weighted <i>R</i>-factor
<i>wR</i> and goodness of fit <i>S</i> are based on <i>F</i>^2^, conventional
<i>R</i>-factors <i>R</i> are based on <i>F</i>, with <i>F</i> set to zero for
negative <i>F</i>^2^. The threshold expression of <i>F</i>^2^ >
\s(<i>F</i>^2^) is used only for calculating <i>R</i>-factors(gt) <i>etc</i>.
and is not relevant to the choice of reflections for refinement.
<i>R</i>-factors based on <i>F</i>^2^ are statistically about twice as large
as those based on <i>F</i>, and <i>R</i>- factors based on ALL data will be
even larger.
;
_reflns_number_total     2465
_reflns_number_gt     2317
_reflns_threshold_expression     I>2\s(I)
_refine_ls_structure_factor_coef     Fsqd
_refine_ls_matrix_type     full
_refine_ls_R_factor_all     0.0338
_refine_ls_R_factor_gt     0.0319
_refine_ls_wR_factor_gt     0.0934
_refine_ls_wR_factor_ref     0.0944
_refine_ls_goodness_of_fit_ref     1.089
_refine_ls_restrained_S_all     1.089
_refine_ls_number_reflns     2465
_refine_ls_number_parameters     167
_refine_ls_number_restraints     0
_refine_ls_hydrogen_treatment     constr
_refine_ls_weighting_scheme     calc
_refine_ls_weighting_details
       'calc w = 1/[\s^2^(Fo^2^)+(0.0576P)^2^+0.2970P] where P=(Fo^2^+2Fc^2^)/3'
_atom_sites_solution_hydrogens     geom
_atom_sites_solution_primary     direct
_atom_sites_solution_secondary     difmap
_refine_ls_shift/su_max     0.020
_refine_ls_shift/su_mean     0.001
_refine_diff_density_max     0.542
_refine_diff_density_min     -0.436
_refine_ls_extinction_method     none
_refine_ls_extinction_coef     ?
loop_
    _atom_type_symbol
    _atom_type_description
    _atom_type_scat_dispersion_real
    _atom_type_scat_dispersion_imag
    _atom_type_scat_source
    'C' 'C' 0.0033 0.0016
                         'International Tables Vol C Tables 4.2.6.8 and 6.1.1.4'
    'H' 'H' 0.0000 0.0000
                         'International Tables Vol C Tables 4.2.6.8 and 6.1.1.4'
    'N' 'N' 0.0061 0.0033
                         'International Tables Vol C Tables 4.2.6.8 and 6.1.1.4'
    'O' 'O' 0.0106 0.0060
                         'International Tables Vol C Tables 4.2.6.8 and 6.1.1.4'
    'Cu' 'Cu' 0.3201 1.2651
                         'International Tables Vol C Tables 4.2.6.8 and 6.1.1.4'
_computing_data_collection     'SMART (Bruker, 1997)'
_computing_cell_refinement     'SAINT (Bruker, 1997)'
_computing_data_reduction     'SAINT (Bruker, 1997)'
_computing_structure_solution     'SHELXTL (Sheldrick, 2008)'
_computing_structure_refinement     'SHELXTL (Sheldrick, 2008)'
_computing_molecular_graphics     'SHELXTL (Sheldrick, 2008)'
_computing_publication_material     'SHELXTL (Sheldrick, 2008)'
loop_
    _atom_site_type_symbol
    _atom_site_label
    _atom_site_fract_x
    _atom_site_fract_y
    _atom_site_fract_z
    _atom_site_U_iso_or_equiv
    _atom_site_adp_type
    _atom_site_calc_flag
    _atom_site_refinement_flags
    _atom_site_occupancy
    _atom_site_disorder_assembly
    _atom_site_disorder_group
    C C1 0.2373(3) 0.6709(3) 0.9386(3) 0.0309(5) Uani d . 1 . .
    C C2 0.0727(3) 0.7590(4) 0.9109(3) 0.0471(7) Uani d . 1 . .
    H H2A 0.0903 0.8578 0.8247 0.071 Uiso calc R 1 . .
    H H2B 0.0273 0.7995 0.9832 0.071 Uiso calc R 1 . .
    H H2C -0.0043 0.6759 0.9072 0.071 Uiso calc R 1 . .
    C C3 0.6075(3) 0.7439(3) 1.0579(3) 0.0362(6) Uani d . 1 . .
    C C4 0.6713(4) 0.8898(4) 1.0918(4) 0.0531(8) Uani d . 1 . .
    H H4A 0.7270 0.9792 1.0090 0.080 Uiso calc R 1 . .
    H H4B 0.7487 0.8427 1.1548 0.080 Uiso calc R 1 . .
    H H4C 0.5788 0.9406 1.1330 0.080 Uiso calc R 1 . .
    C C5 0.6480(4) 0.8180(4) 0.5613(3) 0.0480(7) Uani d . 1 . .
    H H5 0.5351 0.8437 0.5768 0.058 Uiso calc R 1 . .
    C C6 0.7422(4) 0.9016(4) 0.4350(3) 0.0577(9) Uani d . 1 . .
    H H6 0.6911 0.9856 0.3675 0.069 Uiso calc R 1 . .
    C C7 0.8757(3) 0.6637(4) 0.6357(3) 0.0367(6) Uani d . 1 . .
    H H7 0.9256 0.5812 0.7048 0.044 Uiso calc R 1 . .
    C C8 0.9720(3) 0.7479(4) 0.5042(3) 0.0413(6) Uani d . 1 . .
    C C9 1.2305(5) 0.8021(6) 0.3383(4) 0.0780(12) Uani d . 1 . .
    H H9A 1.1700 0.7980 0.2696 0.117 Uiso calc R 1 . .
    H H9B 1.3370 0.7474 0.3294 0.117 Uiso calc R 1 . .
    H H9C 1.2478 0.9229 0.3261 0.117 Uiso calc R 1 . .
    C C10 1.2205(4) 0.5823(6) 0.5770(4) 0.0647(9) Uani d . 1 . .
    H H10A 1.2374 0.6312 0.6430 0.097 Uiso calc R 1 . .
    H H10B 1.3270 0.5564 0.5338 0.097 Uiso calc R 1 . .
    H H10C 1.1538 0.4757 0.6228 0.097 Uiso calc R 1 . .
    Cu Cu1 0.57009(3) 0.57928(4) 0.87055(3) 0.02811(13) Uani d . 1 . .
    N N1 0.7160(3) 0.6997(3) 0.6627(2) 0.0350(5) Uani d . 1 . .
    N N2 0.9033(4) 0.8693(4) 0.4033(3) 0.0548(7) Uani d . 1 . .
    N N3 1.1350(3) 0.7085(4) 0.4739(3) 0.0577(7) Uani d . 1 . .
    O O1 0.4726(3) 0.3816(3) 0.8439(2) 0.0446(5) Uani d . 1 . .
    O O2 0.7587(2) 0.4311(3) 0.94000(19) 0.0408(4) Uani d . 1 . .
    O O3 0.6383(2) 0.7576(3) 0.9348(2) 0.0411(4) Uani d . 1 . .
    O O4 0.3574(2) 0.7044(2) 0.83984(19) 0.0379(4) Uani d . 1 . .
loop_
    _atom_site_aniso_label
    _atom_site_aniso_U_11
    _atom_site_aniso_U_22
    _atom_site_aniso_U_33
    _atom_site_aniso_U_12
    _atom_site_aniso_U_13
    _atom_site_aniso_U_23
    C1 0.0290(12) 0.0292(11) 0.0330(13) -0.0015(9) -0.0048(10) -0.0099(10)
    C2 0.0300(13) 0.0478(16) 0.0536(18) 0.0026(11) -0.0087(12) -0.0076(13)
    C3 0.0276(12) 0.0386(14) 0.0479(16) 0.0033(10) -0.0077(11) -0.0221(12)
    C4 0.0561(18) 0.0498(17) 0.063(2) -0.0056(14) -0.0098(15) -0.0309(15)
    C5 0.0421(15) 0.0538(17) 0.0360(15) 0.0115(13) 0.0022(12) -0.0083(13)
    C6 0.064(2) 0.0578(19) 0.0297(15) 0.0184(16) 0.0014(14) 0.0023(13)
    C7 0.0354(13) 0.0425(14) 0.0271(12) -0.0005(11) 0.0007(10) -0.0099(11)
    C8 0.0405(14) 0.0440(15) 0.0341(14) -0.0037(11) 0.0065(11) -0.0139(12)
    C9 0.061(2) 0.088(3) 0.065(2) -0.010(2) 0.0353(19) -0.024(2)
    C10 0.0394(17) 0.088(3) 0.072(2) 0.0077(16) -0.0050(16) -0.039(2)
    Cu1 0.02545(18) 0.03205(19) 0.02278(18) -0.00127(12) 0.00141(12)
                                                                    -0.00789(13)
    N1 0.0349(11) 0.0380(11) 0.0270(11) -0.0005(9) 0.0026(9) -0.0096(9)
    N2 0.0591(16) 0.0529(15) 0.0328(13) 0.0057(12) 0.0109(12) -0.0028(11)
    N3 0.0402(14) 0.0682(18) 0.0511(16) 0.0005(12) 0.0134(12) -0.0163(14)
    O1 0.0521(12) 0.0447(11) 0.0411(11) -0.0074(9) -0.0005(9) -0.0228(9)
    O2 0.0323(9) 0.0473(11) 0.0312(10) 0.0073(8) 0.0004(7) -0.0048(8)
    O3 0.0438(10) 0.0409(10) 0.0390(10) -0.0095(8) -0.0003(8) -0.0169(8)
    O4 0.0307(9) 0.0441(10) 0.0313(9) 0.0039(7) -0.0032(7) -0.0070(8)
_geom_special_details
;
All e.s.d.'s (except the e.s.d. in the dihedral angle between two l.s. planes)
are estimated using the full covariance matrix. The cell e.s.d.'s are taken
into account individually in the estimation of e.s.d.'s in distances, angles
and torsion angles; correlations between e.s.d.'s in cell parameters are only
used when they are defined by crystal symmetry. An approximate (isotropic)
treatment of cell e.s.d.'s is used for estimating e.s.d.'s involving l.s.
planes.
;
loop_
    _geom_bond_atom_site_label_1
    _geom_bond_atom_site_label_2
    _geom_bond_site_symmetry_2
    _geom_bond_distance
    _geom_bond_publ_flag
    C1 O2 2_667 1.252(3) ?
    C1 O4 . 1.258(3) ?
    C1 C2 . 1.507(3) ?
    C2 H2A . 0.9600 ?
    C2 H2B . 0.9600 ?
    C2 H2C . 0.9600 ?
    C3 O3 . 1.255(3) ?
    C3 O1 2_667 1.259(3) ?
    C3 C4 . 1.506(4) ?
    C4 H4A . 0.9600 ?
    C4 H4B . 0.9600 ?
    C4 H4C . 0.9600 ?
    C5 N1 . 1.331(4) ?
    C5 C6 . 1.363(4) ?
    C5 H5 . 0.9300 ?
    C6 N2 . 1.331(4) ?
    C6 H6 . 0.9300 ?
    C7 N1 . 1.321(3) ?
    C7 C8 . 1.411(4) ?
    C7 H7 . 0.9300 ?
    C8 N2 . 1.342(4) ?
    C8 N3 . 1.358(4) ?
    C9 N3 . 1.451(4) ?
    C9 H9A . 0.9600 ?
    C9 H9B . 0.9600 ?
    C9 H9C . 0.9600 ?
    C10 N3 . 1.447(5) ?
    C10 H10A . 0.9600 ?
    C10 H10B . 0.9600 ?
    C10 H10C . 0.9600 ?
    Cu1 O3 . 1.9649(18) Y
    Cu1 O1 . 1.9654(19) Y
    Cu1 O2 . 1.9738(18) Y
    Cu1 O4 . 1.9756(18) Y
    Cu1 N1 . 2.197(2) Y
    Cu1 Cu1 2_667 2.6326(6) n
    O1 C3 2_667 1.259(3) ?
    O2 C1 2_667 1.252(3) ?
loop_
    _geom_angle_atom_site_label_1
    _geom_angle_atom_site_label_2
    _geom_angle_atom_site_label_3
    _geom_angle_site_symmetry_1
    _geom_angle_site_symmetry_3
    _geom_angle
    _geom_angle_publ_flag
    O2 C1 O4 2_667 . 125.7(2) ?
    O2 C1 C2 2_667 . 116.0(2) ?
    O4 C1 C2 . . 118.3(2) ?
    C1 C2 H2A . . 109.5 ?
    C1 C2 H2B . . 109.5 ?
    H2A C2 H2B . . 109.5 ?
    C1 C2 H2C . . 109.5 ?
    H2A C2 H2C . . 109.5 ?
    H2B C2 H2C . . 109.5 ?
    O3 C3 O1 . 2_667 125.6(2) ?
    O3 C3 C4 . . 117.4(3) ?
    O1 C3 C4 2_667 . 117.0(2) ?
    C3 C4 H4A . . 109.5 ?
    C3 C4 H4B . . 109.5 ?
    H4A C4 H4B . . 109.5 ?
    C3 C4 H4C . . 109.5 ?
    H4A C4 H4C . . 109.5 ?
    H4B C4 H4C . . 109.5 ?
    N1 C5 C6 . . 120.7(3) ?
    N1 C5 H5 . . 119.7 ?
    C6 C5 H5 . . 119.7 ?
    N2 C6 C5 . . 123.5(3) ?
    N2 C6 H6 . . 118.3 ?
    C5 C6 H6 . . 118.3 ?
    N1 C7 C8 . . 121.3(3) ?
    N1 C7 H7 . . 119.3 ?
    C8 C7 H7 . . 119.3 ?
    N2 C8 N3 . . 117.6(3) ?
    N2 C8 C7 . . 120.4(3) ?
    N3 C8 C7 . . 122.0(3) ?
    N3 C9 H9A . . 109.5 ?
    N3 C9 H9B . . 109.5 ?
    H9A C9 H9B . . 109.5 ?
    N3 C9 H9C . . 109.5 ?
    H9A C9 H9C . . 109.5 ?
    H9B C9 H9C . . 109.5 ?
    N3 C10 H10A . . 109.5 ?
    N3 C10 H10B . . 109.5 ?
    H10A C10 H10B . . 109.5 ?
    N3 C10 H10C . . 109.5 ?
    H10A C10 H10C . . 109.5 ?
    H10B C10 H10C . . 109.5 ?
    O3 Cu1 O1 . . 168.16(8) Y
    O3 Cu1 O2 . . 89.93(9) Y
    O1 Cu1 O2 . . 90.44(9) Y
    O3 Cu1 O4 . . 88.93(8) Y
    O1 Cu1 O4 . . 88.32(9) Y
    O2 Cu1 O4 . . 168.35(7) Y
    O3 Cu1 N1 . . 94.74(8) Y
    O1 Cu1 N1 . . 97.07(8) Y
    O2 Cu1 N1 . . 92.23(8) Y
    O4 Cu1 N1 . . 99.42(8) Y
    O3 Cu1 Cu1 . 2_667 83.66(6) ?
    O1 Cu1 Cu1 . 2_667 84.71(6) ?
    O2 Cu1 Cu1 . 2_667 81.05(6) ?
    O4 Cu1 Cu1 . 2_667 87.31(5) ?
    N1 Cu1 Cu1 . 2_667 173.08(6) ?
    C7 N1 C5 . . 117.8(2) ?
    C7 N1 Cu1 . . 121.20(18) ?
    C5 N1 Cu1 . . 120.88(18) ?
    C6 N2 C8 . . 116.2(2) ?
    C8 N3 C10 . . 121.5(3) ?
    C8 N3 C9 . . 120.0(3) ?
    C10 N3 C9 . . 118.4(3) ?
    C3 O1 Cu1 2_667 . 122.29(17) ?
    C1 O2 Cu1 2_667 . 126.74(17) ?
    C3 O3 Cu1 . . 123.65(17) ?
    C1 O4 Cu1 . . 119.15(16) ?
loop_
    _geom_torsion_atom_site_label_1
    _geom_torsion_atom_site_label_2
    _geom_torsion_atom_site_label_3
    _geom_torsion_atom_site_label_4
    _geom_torsion_site_symmetry_1
    _geom_torsion_site_symmetry_2
    _geom_torsion_site_symmetry_3
    _geom_torsion_site_symmetry_4
    _geom_torsion
    _geom_torsion_publ_flag
    N1 C5 C6 N2 . . . . 1.7(6) ?
    N1 C7 C8 N2 . . . . 0.9(4) ?
    N1 C7 C8 N3 . . . . -178.1(3) ?
    C8 C7 N1 C5 . . . . 0.3(4) ?
    C8 C7 N1 Cu1 . . . . -176.6(2) ?
    C6 C5 N1 C7 . . . . -1.5(5) ?
    C6 C5 N1 Cu1 . . . . 175.3(3) ?
    O3 Cu1 N1 C7 . . . . 85.5(2) ?
    O1 Cu1 N1 C7 . . . . -95.3(2) ?
    O2 Cu1 N1 C7 . . . . -4.6(2) ?
    O4 Cu1 N1 C7 . . . . 175.2(2) ?
    Cu1 Cu1 N1 C7 2_667 . . . 9.2(6) ?
    O3 Cu1 N1 C5 . . . . -91.3(2) ?
    O1 Cu1 N1 C5 . . . . 87.9(2) ?
    O2 Cu1 N1 C5 . . . . 178.6(2) ?
    O4 Cu1 N1 C5 . . . . -1.6(2) ?
    Cu1 Cu1 N1 C5 2_667 . . . -167.6(4) ?
    C5 C6 N2 C8 . . . . -0.4(5) ?
    N3 C8 N2 C6 . . . . 178.2(3) ?
    C7 C8 N2 C6 . . . . -0.8(5) ?
    N2 C8 N3 C10 . . . . 178.6(3) ?
    C7 C8 N3 C10 . . . . -2.4(5) ?
    N2 C8 N3 C9 . . . . 2.7(5) ?
    C7 C8 N3 C9 . . . . -178.2(3) ?
    O3 Cu1 O1 C3 . . . 2_667 -13.5(5) ?
    O2 Cu1 O1 C3 . . . 2_667 78.2(2) ?
    O4 Cu1 O1 C3 . . . 2_667 -90.2(2) ?
    N1 Cu1 O1 C3 . . . 2_667 170.5(2) ?
    Cu1 Cu1 O1 C3 2_667 . . 2_667 -2.7(2) ?
    O3 Cu1 O2 C1 . . . 2_667 81.6(2) ?
    O1 Cu1 O2 C1 . . . 2_667 -86.6(2) ?
    O4 Cu1 O2 C1 . . . 2_667 -2.8(5) ?
    N1 Cu1 O2 C1 . . . 2_667 176.3(2) ?
    Cu1 Cu1 O2 C1 2_667 . . 2_667 -2.0(2) ?
    O1 C3 O3 Cu1 2_667 . . . -1.4(4) ?
    C4 C3 O3 Cu1 . . . . 178.70(18) ?
    O1 Cu1 O3 C3 . . . . 13.4(5) ?
    O2 Cu1 O3 C3 . . . . -78.4(2) ?
    O4 Cu1 O3 C3 . . . . 90.0(2) ?
    N1 Cu1 O3 C3 . . . . -170.7(2) ?
    Cu1 Cu1 O3 C3 2_667 . . . 2.6(2) ?
    O2 C1 O4 Cu1 2_667 . . . 3.5(4) ?
    C2 C1 O4 Cu1 . . . . -176.12(18) ?
    O3 Cu1 O4 C1 . . . . -85.17(19) ?
    O1 Cu1 O4 C1 . . . . 83.31(19) ?
    O2 Cu1 O4 C1 . . . . -0.7(5) ?
    N1 Cu1 O4 C1 . . . . -179.80(18) ?
    Cu1 Cu1 O4 C1 2_667 . . . -1.47(18) ?
data_global
_journal_date_recd_electronic     2009-04-19
_journal_date_accepted     2009-05-07
_journal_name_full     'Acta Crystallographica, Section E'
_journal_year     2009
_journal_volume     65
_journal_issue      6
_journal_page_first     m646
_journal_page_last     m646
_journal_paper_category     QM
_journal_coeditor_code     LH2807
_publ_contact_author_name     'Shi, Jing Min'
_publ_contact_author_address
;
Department of Chemistry
Shandong Normal University
Jinan 250014
People's Republic of China
;
_publ_contact_author_email     shijingmin1955@yahoo.com.cn
_publ_contact_author_fax     '86 531 86180017'
_publ_contact_author_phone     '86 531 86180743'
_publ_section_title
;\
Tetra-\m-acetato-\k^8^<i>O</i>:<i>O</i>'-bis[(<i>N</i>^2^,<i>N</i>^2^-\
dimethylpyrazin-2-amine-\k<i>N</i>^4^)copper(II)]
;
loop_
    _publ_author_name
    _publ_author_address
    'Meng, Lin'
;     Department of Chemistry
      Shandong Normal University
      Jinan 250014
      People's Republic of China
;
    'Yang, Lin Yan'
;     Department of Chemistry
      Shandong Normal University
      Jinan 250014
      People's Republic of China
;
    'Shi, Jing Min'
;     Department of Chemistry
      Shandong Normal University
      Jinan 250014
      People's Republic of China
;
