# Supplementary material for: Tetra-μ-acetato-κ8 O:O′-bis[(N 2,N 2-di­methyl­pyrazin-2-amine-κN 4)copper(II)]
Source: Acta Crystallogr Sect E Struct Rep Online. 2009 May 14;65(Pt 6):m646. doi: 10.1107/S160053680901719X (PMC2969640; doi:10.1107/S160053680901719X)
Supplement: Supplementary file 2 [file e-65-0m646-Isup2.hkl]

# 
# h,k,l, Fc-squared, Fo-squared, sigma(Fo-squared) and status flag 
# 
data_I
_shelx_title ' 90106em in P-1' 
_shelx_refln_list_code          4 
_shelx_F_calc_maximum      149.47 
_exptl_crystal_F_000       314.00 
_reflns_d_resolution_high  0.8107 
 
loop_ 
 _symmetry_equiv_pos_as_xyz 
 'x, y, z' 
 '-x, -y, -z' 
 
_cell_length_a     8.1052 
_cell_length_b     8.1775 
_cell_length_c    10.6534 
_cell_angle_alpha  67.826 
_cell_angle_beta   80.013 
_cell_angle_gamma  87.328 
 
_shelx_F_squared_multiplier     1.000 
 
loop_ 
 _refln_index_h 
 _refln_index_k 
 _refln_index_l 
 _refln_F_squared_calc 
 _refln_F_squared_meas 
 _refln_F_squared_sigma 
 _refln_observed_status 
   1   0   0     2831.07     3064.96     56.83 o 
   2   0   0       96.92      116.09      1.97 o 
   3   0   0       43.34       59.77      1.46 o 
   4   0   0       87.32      107.27      2.45 o 
   5   0   0      217.38      200.12      4.54 o 
   6   0   0      885.74      947.08     18.21 o 
   7   0   0      117.71      107.87      4.86 o 
   8   0   0       18.69       16.44      2.20 o 
   9   0   0      146.60      152.41      6.64 o 
  -9   1   0      187.11      199.82      8.13 o 
  -8   1   0      303.97      309.72     10.63 o 
  -7   1   0      176.14      173.01      6.67 o 
  -6   1   0      114.39      107.99      4.58 o 
  -5   1   0      168.59      168.11      3.16 o 
  -4   1   0      160.25      162.15      2.95 o 
  -3   1   0     4736.26     5148.37     75.92 o 
  -2   1   0     5570.97     5774.87     85.33 o 
  -1   1   0     3882.37     4164.28     75.07 o 
   0   1   0     4516.80     4758.21     92.69 o 
   1   1   0      817.27      924.05     17.01 o 
   2   1   0      835.20      999.43     26.16 o 
   3   1   0      229.49      233.31      6.85 o 
   4   1   0        4.93        9.00      1.04 o 
   5   1   0      748.54      761.05     20.72 o 
   6   1   0     1151.13     1207.86     22.94 o 
   7   1   0      463.67      487.72     10.23 o 
   8   1   0        4.00        4.61      1.60 o 
   9   1   0       22.59       20.58      2.57 o 
  -9   2   0      300.85      326.02     11.55 o 
  -8   2   0      496.06      479.79     15.14 o 
  -7   2   0       51.17       55.00      3.50 o 
  -6   2   0       15.56       16.93      1.97 o 
  -5   2   0      186.41      176.78      4.32 o 
  -4   2   0     2853.02     3124.90     46.36 o 
  -3   2   0     5357.48     5781.93    118.96 o 
  -2   2   0      967.92      976.95     18.13 o 
  -1   2   0       15.49        9.70      0.42 o 
   0   2   0     1761.41     2021.20     36.74 o 
   1   2   0     2327.42     2614.22     67.52 o 
   2   2   0      140.38      148.73      3.11 o 
   3   2   0      318.47      290.23      8.47 o 
   4   2   0      356.26      327.22      9.68 o 
   5   2   0      962.10      992.57     26.85 o 
   6   2   0     1092.48     1087.78     29.51 o 
   7   2   0      410.41      399.42     12.22 o 
   8   2   0        9.16        7.95      1.27 o 
   9   2   0       10.78       11.48      2.18 o 
  -9   3   0      111.69      107.08      5.79 o 
  -8   3   0       35.88       39.68      3.45 o 
  -7   3   0       52.60       48.76      2.33 o 
  -6   3   0      279.22      280.68      9.93 o 
  -5   3   0      226.58      243.27      5.70 o 
  -4   3   0      624.54      627.35     12.42 o 
  -3   3   0     1785.77     1789.36     33.01 o 
  -2   3   0      370.94      320.74     11.18 o 
  -1   3   0      172.95      174.25      4.12 o 
   0   3   0       66.73       76.89      2.13 o 
   1   3   0      321.53      327.66      9.10 o 
   2   3   0      214.54      221.10      4.61 o 
   3   3   0     2589.59     2740.53     49.88 o 
   4   3   0      828.92      834.40     22.85 o 
   5   3   0      590.21      567.11     16.30 o 
   6   3   0      525.30      507.94     15.05 o 
   7   3   0        2.42        1.48      1.48 o 
   8   3   0       11.31       12.27      2.20 o 
   9   3   0       78.46       78.18      3.66 o 
  -8   4   0        8.28        6.97      2.11 o 
  -7   4   0      123.32      113.58      3.79 o 
  -6   4   0      177.13      171.47      4.72 o 
  -5   4   0        6.05        4.62      1.00 o 
  -4   4   0      218.29      204.31      4.98 o 
  -3   4   0      548.21      550.23     11.05 o 
  -2   4   0      683.93      722.01     20.43 o 
  -1   4   0       83.72       88.32      2.36 o 
   0   4   0      191.98      191.74      4.28 o 
   1   4   0      417.81      482.24      9.51 o 
   2   4   0     1337.57     1456.11     27.00 o 
   3   4   0     3489.77     3656.06     66.44 o 
   4   4   0     1013.71      981.44     26.92 o 
   5   4   0       91.15       84.65      4.19 o 
   6   4   0        6.27        5.67      1.74 o 
   7   4   0       21.25       14.21      2.27 o 
   8   4   0       58.08       57.32      4.07 o 
  -8   5   0       10.16       11.13      2.34 o 
  -7   5   0       53.71       52.09      2.66 o 
  -6   5   0      108.34      109.48      6.78 o 
  -5   5   0      442.76      440.97     10.46 o 
  -4   5   0      137.41      133.15      3.83 o 
  -3   5   0        8.79        8.54      1.71 o 
  -2   5   0        7.96        9.65      1.69 o 
  -1   5   0      455.84      507.59     10.16 o 
   0   5   0      228.91      207.27      4.78 o 
   1   5   0      777.45      829.47     15.97 o 
   2   5   0     1910.83     2090.90    109.94 o 
   3   5   0      640.43      644.59     18.43 o 
   4   5   0      311.84      287.36      9.54 o 
   5   5   0       28.22       22.94      2.48 o 
   6   5   0      194.47      178.29      7.13 o 
   7   5   0       44.43       47.85      3.82 o 
   8   5   0      227.58      219.84      8.75 o 
  -7   6   0       63.97       65.12      4.28 o 
  -6   6   0      283.34      264.68      6.83 o 
  -5   6   0      331.41      305.10      7.42 o 
  -4   6   0        0.50        1.02      1.57 o 
  -3   6   0        0.65        0.00      1.39 o 
  -2   6   0      273.93      268.77      9.12 o 
  -1   6   0      427.36      401.54      8.49 o 
   0   6   0      959.20      992.87     19.11 o 
   1   6   0      548.11      529.95     40.05 o 
   2   6   0      225.47      227.53      8.38 o 
   3   6   0        1.97        0.00      1.30 o 
   4   6   0       22.61       19.19      2.38 o 
   5   6   0       55.18       50.51      3.70 o 
   6   6   0       93.52       94.79      5.30 o 
   7   6   0       83.76       87.29      5.21 o 
  -6   7   0      104.55       94.84      5.76 o 
  -5   7   0        2.45        0.58      1.94 o 
  -4   7   0        8.03        9.58      2.27 o 
  -3   7   0       43.03       42.85      3.47 o 
  -2   7   0      232.61      207.04      7.82 o 
  -1   7   0      499.68      470.26     14.38 o 
   0   7   0      465.65      467.96      9.89 o 
   1   7   0       32.91       39.80      2.05 o 
   2   7   0       12.73        8.06      1.85 o 
   3   7   0       19.44       17.01      2.41 o 
   4   7   0       82.80       76.57      4.54 o 
   5   7   0      117.65      118.06      5.95 o 
   6   7   0       58.56       52.59      4.26 o 
  -5   8   0       19.04       18.50      3.15 o 
  -4   8   0       78.62       80.83      5.14 o 
  -3   8   0      110.45      108.43      5.72 o 
  -2   8   0       23.84       24.40      2.85 o 
  -1   8   0       98.30       94.44      4.88 o 
   0   8   0       55.94       60.14      3.80 o 
   1   8   0       23.07       24.21      1.83 o 
   2   8   0       82.00       81.02      4.56 o 
   3   8   0       15.27       13.15      2.41 o 
   4   8   0       51.70       48.26      3.98 o 
  -2   9   0       19.41       20.88      2.92 o 
  -1   9   0        1.43        2.38      1.99 o 
   0   9   0       20.78       24.38      2.94 o 
   0  -9   1       23.68       22.06      2.87 o 
   1  -9   1       28.39       26.41      3.13 o 
  -4  -8   1       54.73       60.69      4.63 o 
  -3  -8   1       60.80       59.58      4.21 o 
  -2  -8   1       25.01       27.52      2.92 o 
  -1  -8   1      199.86      196.64      7.55 o 
   0  -8   1       10.23       14.86      2.50 o 
   1  -8   1        5.56        5.51      2.04 o 
   2  -8   1       24.71       27.89      3.06 o 
   3  -8   1      183.23      185.53      7.94 o 
   4  -8   1      198.01      191.32      8.36 o 
  -5  -7   1      116.77      110.16      5.88 o 
  -4  -7   1      181.13      173.03      7.34 o 
  -3  -7   1       90.23       93.54      4.88 o 
  -2  -7   1      265.95      259.33      9.17 o 
  -1  -7   1        2.18        2.31      1.13 o 
   0  -7   1      117.58      120.82      4.27 o 
   1  -7   1      451.80      443.08     13.82 o 
   2  -7   1      330.27      306.00     10.53 o 
   3  -7   1       91.40       93.43      5.12 o 
   4  -7   1      168.69      169.89      7.48 o 
   5  -7   1       22.83       21.57      3.06 o 
   6  -7   1        1.07        0.00      2.01 o 
  -6  -6   1       90.91       84.70      5.12 o 
  -5  -6   1      237.14      224.49      8.61 o 
  -4  -6   1      328.12      324.79     10.95 o 
  -3  -6   1       33.21       29.12      2.69 o 
  -2  -6   1        5.73        3.13      1.44 o 
  -1  -6   1      277.65      262.20      6.09 o 
   0  -6   1      751.88      753.40     14.91 o 
   1  -6   1     1057.92     1053.99     26.06 o 
   2  -6   1      482.01      466.51     14.31 o 
   3  -6   1       46.32       42.27      3.36 o 
   4  -6   1        3.51        5.37      1.92 o 
   5  -6   1       40.10       39.17      3.59 o 
   6  -6   1       22.67       22.57      2.42 o 
   7  -6   1       53.13       50.51      2.84 o 
  -7  -5   1      290.78      262.80      9.81 o 
  -6  -5   1      114.42      104.05      5.30 o 
  -5  -5   1      110.36       91.94      4.72 o 
  -4  -5   1        7.05        9.21      1.88 o 
  -3  -5   1      106.75      106.64      4.79 o 
  -2  -5   1      399.92      433.38     23.94 o 
  -1  -5   1      404.12      446.92     11.16 o 
   0  -5   1     1088.25     1111.04     21.09 o 
   1  -5   1      413.48      379.87     13.74 o 
   2  -5   1      572.52      569.84     11.36 o 
   3  -5   1      107.14       89.21      4.40 o 
   4  -5   1        2.67        4.31      1.69 o 
   5  -5   1        6.63        4.76      1.41 o 
   6  -5   1      362.99      342.26      8.16 o 
   7  -5   1      155.59      159.07      4.92 o 
   8  -5   1       88.59      100.58      5.46 o 
  -8  -4   1      184.64      173.84      7.34 o 
  -7  -4   1      297.84      272.64      9.70 o 
  -6  -4   1       27.04       28.01      2.69 o 
  -5  -4   1        2.99        1.99      1.50 o 
  -4  -4   1      195.65      225.63      7.82 o 
  -3  -4   1      177.69      184.40      6.55 o 
  -2  -4   1     1660.18     1827.04     51.25 o 
  -1  -4   1     1544.23     1570.80     29.13 o 
   0  -4   1      132.72      104.50      2.76 o 
   1  -4   1      156.71      135.81      3.51 o 
   2  -4   1      247.37      249.36      5.34 o 
   3  -4   1      113.51      113.09      3.25 o 
   4  -4   1       23.15       19.29      1.39 o 
   5  -4   1      569.98      554.15     11.57 o 
   6  -4   1      192.19      186.27      5.06 o 
   7  -4   1      340.40      319.95      7.68 o 
   8  -4   1      190.79      175.79      7.29 o 
  -8  -3   1       63.60       66.55      4.14 o 
  -7  -3   1        5.56        3.98      1.74 o 
  -6  -3   1      196.91      178.13      6.64 o 
  -5  -3   1        1.22        0.74      1.16 o 
  -4  -3   1      443.66      473.52     13.84 o 
  -3  -3   1     1186.30     1263.86     23.44 o 
  -2  -3   1     2420.40     2589.40     49.04 o 
  -1  -3   1      779.38      738.19     18.24 o 
   0  -3   1      152.82      134.21      3.12 o 
   1  -3   1      460.41      532.73     18.48 o 
   2  -3   1      277.93      273.68      8.43 o 
   3  -3   1      272.86      274.03      9.05 o 
   4  -3   1      507.23      498.18     10.17 o 
   5  -3   1     1358.63     1358.45     25.72 o 
   6  -3   1      201.55      193.29      7.15 o 
   7  -3   1      374.90      375.99      8.51 o 
   8  -3   1       90.35       84.28      4.65 o 
   9  -3   1        0.65        0.97      1.44 o 
  -9  -2   1      131.85      126.23      6.02 o 
  -8  -2   1       44.39       42.36      2.26 o 
  -7  -2   1       31.37       28.98      2.50 o 
  -6  -2   1        2.21        1.92      1.25 o 
  -5  -2   1      192.60      163.38      5.74 o 
  -4  -2   1      301.78      263.22      8.17 o 
  -3  -2   1     1780.24     1923.76     50.23 o 
  -2  -2   1      217.50      174.63      3.68 o 
  -1  -2   1      314.66      303.43      9.65 o 
   0  -2   1     1365.75     1311.00     37.60 o 
   1  -2   1       83.20      105.95      3.66 o 
   2  -2   1     1403.72     1460.04     26.85 o 
   3  -2   1     5515.57     5987.46    107.86 o 
   4  -2   1     2449.60     2617.02     38.98 o 
   5  -2   1      948.77      993.79     19.02 o 
   6  -2   1      350.10      336.92     10.29 o 
   7  -2   1        1.48        0.00      1.02 o 
   8  -2   1        0.36        0.00      1.20 o 
   9  -2   1       75.97       78.57      4.72 o 
  -9  -1   1       63.43       54.68      3.87 o 
  -8  -1   1       53.23       50.16      3.43 o 
  -7  -1   1        8.71        7.46      1.68 o 
  -6  -1   1      838.61      766.05     21.13 o 
  -5  -1   1      312.44      303.66      9.10 o 
  -4  -1   1      538.47      505.93     14.07 o 
  -3  -1   1      462.03      467.69      8.87 o 
  -2  -1   1     1209.37     1268.40     23.24 o 
  -1  -1   1        5.52        5.30      0.53 o 
   0  -1   1      300.60      359.98      9.68 o 
   1  -1   1     1586.37     1600.45     29.06 o 
   2  -1   1     3156.61     3265.45     48.24 o 
   3  -1   1     4618.21     4863.66     71.68 o 
   4  -1   1     3953.95     4283.52     74.08 o 
   5  -1   1       31.24       24.47      1.00 o 
   6  -1   1        5.34        5.39      0.87 o 
   7  -1   1       30.61       33.82      2.73 o 
   8  -1   1      119.31      112.34      5.37 o 
   9  -1   1      194.03      193.40      7.96 o 
  -9   0   1        5.41        2.31      1.67 o 
  -8   0   1        1.82        1.23      1.41 o 
  -7   0   1        9.24        9.38      1.69 o 
  -6   0   1      951.19     1052.18     28.17 o 
  -5   0   1     1443.21     1575.01     23.74 o 
  -4   0   1      987.10     1038.51     19.18 o 
  -3   0   1      539.96      523.51      9.83 o 
  -2   0   1       68.19       83.83      1.86 o 
  -1   0   1     4019.68     4243.29    109.47 o 
   0   0   1     1343.20     1409.10     36.39 o 
   1   0   1     9543.06     8639.85    128.48 o 
   2   0   1     2207.65     2226.33     32.97 o 
   3   0   1       34.42       23.77      0.89 o 
   4   0   1      502.99      545.94      8.56 o 
   5   0   1       17.48       23.69      0.99 o 
   6   0   1       34.30       32.33      1.68 o 
   7   0   1       35.28       34.58      2.71 o 
   8   0   1      377.87      384.45     12.43 o 
   9   0   1      126.38      146.71      6.57 o 
  -9   1   1       29.65       29.65      3.08 o 
  -8   1   1       57.58       59.17      3.80 o 
  -7   1   1      143.03      146.25      6.02 o 
  -6   1   1      972.92     1070.58     29.26 o 
  -5   1   1     1256.44     1375.01     20.84 o 
  -4   1   1       56.31       85.88      2.57 o 
  -3   1   1      233.84      254.63      4.17 o 
  -2   1   1     1142.82     1251.16     18.67 o 
  -1   1   1      695.61      724.87     13.28 o 
   0   1   1     7008.96     6823.23    332.17 o 
   1   1   1     5288.93     5559.93    114.55 o 
   2   1   1       26.76       18.44      1.81 o 
   3   1   1        8.16        5.50      0.87 o 
   4   1   1      458.73      546.98     10.68 o 
   5   1   1       16.78       28.24      1.44 o 
   6   1   1      391.94      428.27      8.94 o 
   7   1   1      328.98      357.20     11.30 o 
   8   1   1      178.89      185.95      7.18 o 
   9   1   1      129.47      135.83      6.11 o 
  -9   2   1      210.68      223.91      9.00 o 
  -8   2   1      188.55      211.92      8.33 o 
  -7   2   1      589.73      566.88     17.04 o 
  -6   2   1      136.45      139.74      4.05 o 
  -5   2   1       35.70       30.95      1.55 o 
  -4   2   1       72.86       54.77      1.51 o 
  -3   2   1      649.29      651.31     12.44 o 
  -2   2   1        3.17        4.61      0.47 o 
  -1   2   1      430.06      366.76      5.71 o 
   0   2   1     5774.40     5905.26    106.76 o 
   1   2   1        5.79        5.16      0.51 o 
   2   2   1       37.60       37.31      2.56 o 
   3   2   1        3.91        5.42      0.93 o 
   4   2   1      103.53       98.80      3.77 o 
   5   2   1      214.05      219.54      7.13 o 
   6   2   1      968.15      978.89     26.78 o 
   7   2   1     1019.54     1037.23     20.19 o 
   8   2   1      125.49      129.07      3.94 o 
   9   2   1       84.20       86.69      4.77 o 
  -9   3   1      220.80      232.99      9.24 o 
  -8   3   1      298.82      312.02     11.02 o 
  -7   3   1      185.26      179.79      7.13 o 
  -6   3   1        4.79        7.01      1.06 o 
  -5   3   1        1.45        1.99      0.76 o 
  -4   3   1        1.11        4.01      2.48 o 
  -3   3   1     1954.91     2064.22     37.84 o 
  -2   3   1      597.32      543.88     10.51 o 
  -1   3   1       58.33       45.12      1.07 o 
   0   3   1        9.39       24.75      0.96 o 
   1   3   1      106.31       98.19      2.33 o 
   2   3   1      209.03      210.45      4.35 o 
   3   3   1       86.80       82.80      3.45 o 
   4   3   1      255.78      240.49      7.66 o 
   5   3   1     1084.90     1042.51     28.33 o 
   6   3   1      859.57      843.62     23.54 o 
   7   3   1     1018.50     1009.06     28.08 o 
   8   3   1       42.37       44.43      3.60 o 
   9   3   1       18.10       16.55      1.94 o 
  -8   4   1      124.87      121.95      6.02 o 
  -7   4   1        6.17        5.41      1.25 o 
  -6   4   1       30.49       28.12      1.82 o 
  -5   4   1       90.20       80.80      2.80 o 
  -4   4   1       74.01       65.55      4.77 o 
  -3   4   1      564.65      570.94     11.35 o 
  -2   4   1     1520.51     1540.37     23.18 o 
  -1   4   1      600.29      611.75     11.73 o 
   0   4   1       69.65       61.68      1.83 o 
   1   4   1        3.43        6.61      1.48 o 
   2   4   1      100.21       94.87      2.45 o 
   3   4   1      660.29      664.03     12.73 o 
   4   4   1     1830.92     1844.25     48.84 o 
   5   4   1      694.56      654.59     18.77 o 
   6   4   1      243.41      240.93      8.33 o 
   7   4   1        0.81        3.70      1.69 o 
   8   4   1        0.09        0.21      1.81 o 
   9   4   1       49.73       47.78      2.99 o 
  -8   5   1        6.97        6.37      2.01 o 
  -7   5   1       13.17       12.86      1.62 o 
  -6   5   1       60.74       58.76      2.65 o 
  -5   5   1        4.86        6.68      1.12 o 
  -4   5   1      369.92      361.11     13.31 o 
  -3   5   1      440.16      425.78      8.93 o 
  -2   5   1      974.71      982.00     26.76 o 
  -1   5   1      890.05      885.74     16.88 o 
   0   5   1       37.85       33.54      1.50 o 
   1   5   1      427.27      429.47      8.71 o 
   2   5   1     1029.46     1022.17     19.34 o 
   3   5   1     1499.23     1560.73     41.71 o 
   4   5   1      604.74      624.29     18.10 o 
   5   5   1       45.69       46.64      3.33 o 
   6   5   1       14.06       13.47      2.20 o 
   7   5   1      180.99      164.51      6.94 o 
   8   5   1        0.38        0.00      1.99 o 
  -7   6   1       46.78       44.71      2.62 o 
  -6   6   1      148.39      147.36      4.60 o 
  -5   6   1       98.17       87.33      3.20 o 
  -4   6   1      831.78      815.82     39.62 o 
  -3   6   1      274.99      260.51      9.00 o 
  -2   6   1       24.55       21.41      2.29 o 
  -1   6   1      102.08      106.13      4.61 o 
   0   6   1      293.59      297.07      6.76 o 
   1   6   1      204.99      204.05      5.00 o 
   2   6   1      502.80      543.75     17.70 o 
   3   6   1      283.15      281.11      9.40 o 
   4   6   1        1.38        0.00      1.44 o 
   5   6   1        7.09        6.34      1.90 o 
   6   6   1       14.73       13.75      2.48 o 
   7   6   1       13.12       11.25      2.34 o 
  -6   7   1      217.63      207.93      9.80 o 
  -5   7   1      497.15      452.13     14.88 o 
  -4   7   1       42.08       32.43      3.19 o 
  -3   7   1        2.76        1.50      1.74 o 
  -2   7   1      115.46      113.31      5.23 o 
  -1   7   1      311.11      294.75      9.79 o 
   0   7   1       76.94       80.38      3.84 o 
   1   7   1       86.06       92.83      6.32 o 
   2   7   1       30.24       37.50      2.94 o 
   3   7   1       45.14       46.74      3.40 o 
   4   7   1        8.58        9.17      2.15 o 
   5   7   1        1.27        1.16      1.78 o 
   6   7   1       20.66       17.41      2.75 o 
  -5   8   1       40.35       36.02      3.73 o 
  -4   8   1       35.72       40.23      3.80 o 
  -3   8   1        1.65        2.41      2.04 o 
  -2   8   1       11.58       10.76      2.25 o 
  -1   8   1       64.12       67.69      4.10 o 
   0   8   1      127.73      137.34      5.86 o 
   1   8   1      116.59      124.84      3.90 o 
   2   8   1       68.81       66.30      4.14 o 
   3   8   1        5.40        6.92      2.04 o 
   4   8   1        0.07        2.04      1.90 o 
   5   8   1       51.81       53.31      4.24 o 
  -3   9   1       17.82       19.40      3.08 o 
  -2   9   1        1.82        2.57      2.01 o 
  -1   9   1       74.34       84.19      4.93 o 
   0   9   1      165.83      175.05      7.27 o 
   3   9   1       18.49       16.53      2.82 o 
  -3  -8   2       39.95       41.81      3.80 o 
  -2  -8   2      175.48      179.35      7.50 o 
  -1  -8   2       42.10       47.55      3.80 o 
   0  -8   2       83.72       89.01      4.91 o 
   1  -8   2       44.13       40.79      3.61 o 
   2  -8   2       17.62       16.88      2.78 o 
   3  -8   2       64.34       63.94      4.70 o 
   4  -8   2      190.31      203.20      8.87 o 
  -5  -7   2      116.13      117.36      6.27 o 
  -4  -7   2       56.47       59.19      4.26 o 
  -3  -7   2       78.23       82.36      4.84 o 
  -2  -7   2       85.29       90.95      4.91 o 
  -1  -7   2      171.29      181.28      5.02 o 
   0  -7   2       33.81       36.58      2.24 o 
   1  -7   2       44.88       38.63      3.38 o 
   2  -7   2        7.95        8.61      2.34 o 
   3  -7   2      175.10      165.76      7.27 o 
   4  -7   2      227.75      231.85      9.28 o 
   5  -7   2      130.03      125.76      6.60 o 
  -6  -6   2       30.71       36.97      3.68 o 
  -5  -6   2      140.28      148.96      6.71 o 
  -4  -6   2      388.55      384.31     12.82 o 
  -3  -6   2       89.66       85.30      4.65 o 
  -2  -6   2       50.03       52.94      3.52 o 
  -1  -6   2      233.03      237.32      5.76 o 
   0  -6   2      136.31      131.74      3.81 o 
   1  -6   2      378.13      366.92      8.06 o 
   2  -6   2      339.15      332.27     11.04 o 
   3  -6   2       57.99       58.66      3.96 o 
   4  -6   2      180.36      170.07      7.25 o 
   5  -6   2       81.39       82.85      5.02 o 
   6  -6   2       23.32       19.95      3.17 o 
   7  -6   2        2.13        4.77      2.43 o 
  -7  -5   2       15.54       14.24      2.73 o 
  -6  -5   2      110.75      103.96      5.42 o 
  -5  -5   2      122.51      115.51      5.65 o 
  -4  -5   2      405.22      402.71     12.89 o 
  -3  -5   2      223.60      216.83      7.85 o 
  -2  -5   2       14.14       12.57      1.20 o 
  -1  -5   2        5.60        5.85      1.02 o 
   0  -5   2      259.25      255.36      7.44 o 
   1  -5   2     1093.51     1107.42     21.15 o 
   2  -5   2      668.09      620.72     12.40 o 
   3  -5   2       59.43       56.97      3.66 o 
   4  -5   2       22.96       20.79      2.57 o 
   5  -5   2       30.68       28.29      3.03 o 
   6  -5   2       22.68       17.95      2.45 o 
   7  -5   2       21.53       18.09      1.85 o 
   8  -5   2       62.33       61.44      4.58 o 
  -8  -4   2       88.16       97.92      5.46 o 
  -7  -4   2      194.68      182.94      7.50 o 
  -6  -4   2      228.62      212.32      7.99 o 
  -5  -4   2      299.69      285.09      9.77 o 
  -4  -4   2       96.01       94.28      4.47 o 
  -3  -4   2        1.08        1.34      1.18 o 
  -2  -4   2       25.28       29.46      2.56 o 
  -1  -4   2      154.19      146.78      4.73 o 
   0  -4   2      215.60      188.70      4.42 o 
   1  -4   2      827.96      805.28     15.54 o 
   2  -4   2      302.86      207.52      7.22 o 
   3  -4   2      381.36      351.78     11.09 o 
   4  -4   2       25.68       28.54      2.05 o 
   5  -4   2      140.50      136.82      4.28 o 
   6  -4   2      259.37      259.20      7.64 o 
   7  -4   2      491.19      466.70     10.43 o 
   8  -4   2      226.03      208.81      6.46 o 
  -8  -3   2      177.51      162.41      6.85 o 
  -7  -3   2      752.42      684.89     20.05 o 
  -6  -3   2       74.94       69.05      3.84 o 
  -5  -3   2      255.86      265.00      8.89 o 
  -4  -3   2       37.49       29.77      2.48 o 
  -3  -3   2      333.39      305.65     19.20 o 
  -2  -3   2       57.98       47.14      1.69 o 
  -1  -3   2      635.11      652.02     12.59 o 
   0  -3   2       86.10       73.67      2.13 o 
   1  -3   2      144.93      105.76      4.03 o 
   2  -3   2     1430.65     1553.46     41.02 o 
   3  -3   2      189.89      179.96      4.37 o 
   4  -3   2        0.31        4.55      0.86 o 
   5  -3   2      259.77      254.96      6.42 o 
   6  -3   2     1202.65     1215.53     23.46 o 
   7  -3   2      517.91      499.00     13.34 o 
   8  -3   2      133.29      127.71      5.86 o 
   9  -3   2       18.43       17.41      2.57 o 
  -9  -2   2      127.13      109.51      5.60 o 
  -8  -2   2      271.67      265.86      9.26 o 
  -7  -2   2      231.62      220.00      7.80 o 
  -6  -2   2       22.23       20.69      2.04 o 
  -5  -2   2      154.58      158.10      5.81 o 
  -4  -2   2      167.48      195.00      6.53 o 
  -3  -2   2       46.86       41.89      1.40 o 
  -2  -2   2     3060.64     3289.45     59.77 o 
  -1  -2   2     2334.18     2472.19     45.09 o 
   0  -2   2      703.97      666.79     17.94 o 
   1  -2   2      650.12      604.52     16.50 o 
   2  -2   2      601.08      611.67     16.88 o 
   3  -2   2     1385.79     1433.90     26.64 o 
   4  -2   2     1481.86     1559.52     23.59 o 
   5  -2   2     1095.13     1164.68     22.16 o 
   6  -2   2       75.02       71.83      2.58 o 
   7  -2   2      162.71      170.77      4.63 o 
   8  -2   2       73.91       71.16      4.17 o 
   9  -2   2        0.23        0.09      1.50 o 
  -9  -1   2      133.89      109.75      5.46 o 
  -8  -1   2      151.45      137.94      6.00 o 
  -7  -1   2        0.62        0.65      1.23 o 
  -6  -1   2      301.41      299.72      9.28 o 
  -5  -1   2       40.45       39.42      2.48 o 
  -4  -1   2       58.47       43.34      1.35 o 
  -3  -1   2      532.79      544.26     10.37 o 
  -2  -1   2     6885.18     7415.74    133.95 o 
  -1  -1   2     1564.98     1642.79     42.32 o 
   0  -1   2     1185.95     1183.36     30.74 o 
   1  -1   2      205.45      220.16      6.55 o 
   2  -1   2     1365.00     1413.52     21.16 o 
   3  -1   2     1838.11     1894.99     28.31 o 
   4  -1   2     2035.36     2217.97     33.14 o 
   5  -1   2      371.25      365.85     10.73 o 
   6  -1   2       12.69       13.27      1.17 o 
   7  -1   2       42.83       49.77      3.17 o 
   8  -1   2       23.50       23.75      2.50 o 
   9  -1   2       11.91       14.61      2.38 o 
  -9   0   2      109.02       97.22      5.12 o 
  -8   0   2      158.82      139.98      6.06 o 
  -7   0   2       29.22       23.13      2.27 o 
  -6   0   2      114.48      114.94      4.90 o 
  -5   0   2     1112.01     1209.50     32.06 o 
  -4   0   2     1779.87     1884.94     52.52 o 
  -3   0   2     1302.37     1276.55     23.45 o 
  -2   0   2     1014.77     1031.17     18.95 o 
  -1   0   2       96.29      101.37      3.06 o 
   0   0   2     3675.63     3858.47     98.59 o 
   1   0   2      641.69      678.48     10.23 o 
   2   0   2       31.61       27.62      0.95 o 
   3   0   2      177.19      155.20      2.78 o 
   4   0   2     1766.72     1862.20     27.88 o 
   5   0   2      574.75      592.33     14.73 o 
   6   0   2       20.20       24.15      1.43 o 
   7   0   2        8.08        9.64      1.06 o 
   8   0   2        0.82        1.92      1.39 o 
   9   0   2      150.29      165.58      7.06 o 
  -9   1   2       17.99       18.29      2.64 o 
  -8   1   2        0.24        0.00      1.25 o 
  -7   1   2        0.69        1.62      1.32 o 
  -6   1   2      935.55      933.94     25.86 o 
  -5   1   2     2198.31     2252.59     33.69 o 
  -4   1   2     2274.83     2488.01     37.01 o 
  -3   1   2       38.74       41.13      1.06 o 
  -2   1   2       90.09       98.84      3.19 o 
  -1   1   2      714.46      795.00     20.74 o 
   0   1   2      873.42      943.28     23.78 o 
   1   1   2       80.90       73.06      1.30 o 
   2   1   2       58.64       56.81      1.60 o 
   3   1   2      149.65      124.51      2.85 o 
   4   1   2     1293.72     1422.89     21.41 o 
   5   1   2      215.72      195.34      3.57 o 
   6   1   2        2.25        3.16      1.08 o 
   7   1   2        0.38        1.03      0.95 o 
   8   1   2       79.31       82.06      4.33 o 
   9   1   2      292.45      308.52     10.76 o 
  -9   2   2       46.50       45.05      3.84 o 
  -8   2   2      242.74      232.25      8.87 o 
  -7   2   2       36.54       52.25      3.56 o 
  -6   2   2      291.14      297.67      6.65 o 
  -5   2   2     1753.72     1792.63     33.23 o 
  -4   2   2      486.62      459.30      7.34 o 
  -3   2   2      183.07      187.23      3.21 o 
  -2   2   2       76.48       95.15      2.32 o 
  -1   2   2     1255.87     1352.51     20.12 o 
   0   2   2      194.24      239.79      3.79 o 
   1   2   2    22341.65    22556.95    602.04 o 
   2   2   2      243.11      182.78      4.11 o 
   3   2   2        5.51        3.43      0.98 o 
   4   2   2      154.81      169.11      3.64 o 
   5   2   2       66.23       71.74      2.93 o 
   6   2   2       26.87       28.76      3.33 o 
   7   2   2      508.08      528.99     10.99 o 
   8   2   2      254.90      260.53      6.37 o 
   9   2   2      111.74      125.46      5.81 o 
  -9   3   2       66.76       67.78      4.58 o 
  -8   3   2      233.41      244.79      9.35 o 
  -7   3   2      361.67      371.28     12.20 o 
  -6   3   2      246.76      266.09      9.12 o 
  -5   3   2      250.86      250.00      5.80 o 
  -4   3   2      262.50      240.07      6.45 o 
  -3   3   2      156.14      176.03      4.07 o 
  -2   3   2      267.98      256.40      5.32 o 
  -1   3   2       84.08       63.21      1.40 o 
   0   3   2      423.68      385.81      7.49 o 
   1   3   2     5061.61     5367.03     96.97 o 
   2   3   2     2169.36     2279.47     68.35 o 
   3   3   2      179.89      180.67      3.88 o 
   4   3   2        3.25        5.67      0.51 o 
   5   3   2       52.41       38.59      2.75 o 
   6   3   2      579.83      584.73     17.01 o 
   7   3   2      884.15      899.37     17.78 o 
   8   3   2      210.50      210.25      5.52 o 
   9   3   2        1.20        1.85      1.16 o 
  -8   4   2      294.56      318.98     11.39 o 
  -7   4   2      611.24      626.06     13.20 o 
  -6   4   2      103.82      105.76      3.43 o 
  -5   4   2       11.83       13.06      1.24 o 
  -4   4   2       50.65       47.87      1.95 o 
  -3   4   2      443.33      436.86      8.90 o 
  -2   4   2     1312.10     1347.33     27.16 o 
  -1   4   2     1217.31     1254.62     23.25 o 
   0   4   2     1360.36     1432.10     26.48 o 
   1   4   2      246.38      252.42      5.29 o 
   2   4   2     1865.89     2008.52     36.85 o 
   3   4   2       56.46       68.84     10.17 o 
   4   4   2      394.51      384.15     11.67 o 
   5   4   2      332.44      334.31     10.63 o 
   6   4   2      322.22      312.32     10.32 o 
   7   4   2      265.74      264.26      9.31 o 
   8   4   2       62.07       61.12      2.77 o 
   9   4   2        4.79        3.07      1.61 o 
  -8   5   2      170.61      182.83      7.85 o 
  -7   5   2      117.94      113.68      3.91 o 
  -6   5   2        9.07        8.92      1.34 o 
  -5   5   2       29.78       34.23      2.01 o 
  -4   5   2       45.95       50.69      3.99 o 
  -3   5   2      732.12      694.65     26.15 o 
  -2   5   2     2398.18     2246.45     58.68 o 
  -1   5   2     1583.09     1639.77     30.36 o 
   0   5   2      697.46      732.43     14.13 o 
   1   5   2       12.53       20.72      2.37 o 
   2   5   2      109.75       93.43      2.64 o 
   3   5   2       99.40      100.69      2.74 o 
   4   5   2      481.60      483.15     14.44 o 
   5   5   2       76.46       68.82      3.89 o 
   6   5   2       46.36       44.98      3.45 o 
   7   5   2       79.00       83.80      4.77 o 
   8   5   2        4.08        3.36      2.13 o 
  -7   6   2        2.59        3.41      1.33 o 
  -6   6   2       37.77       39.10      2.35 o 
  -5   6   2      215.47      208.47      5.54 o 
  -4   6   2      164.23      153.37      4.31 o 
  -3   6   2      570.23      569.63     16.85 o 
  -2   6   2      919.37      902.48     25.05 o 
  -1   6   2      566.05      564.12     16.23 o 
   0   6   2        2.69        3.13      0.84 o 
   1   6   2       91.86       94.44      2.83 o 
   2   6   2       85.34       95.23      2.82 o 
   3   6   2       53.91       52.94      3.33 o 
   4   6   2      469.45      439.47     13.61 o 
   5   6   2      146.91      138.06      6.04 o 
   6   6   2       38.72       34.88      3.26 o 
   7   6   2        0.74        0.00      1.92 o 
   8   6   2        0.10        0.93      2.13 o 
  -6   7   2      119.19      113.54      4.06 o 
  -5   7   2      131.09      127.15      4.20 o 
  -4   7   2      379.45      356.53     12.06 o 
  -3   7   2      153.92      144.93      6.25 o 
  -2   7   2       13.61       11.06      2.01 o 
  -1   7   2       26.34       26.13      2.52 o 
   0   7   2       54.22       61.18      3.56 o 
   1   7   2        3.68        2.80      0.98 o 
   2   7   2       72.27       70.45      4.22 o 
   3   7   2      345.59      331.27     10.95 o 
   4   7   2      202.53      193.52      7.62 o 
   5   7   2      183.37      185.23      7.64 o 
   6   7   2       13.47       12.27      2.55 o 
   7   7   2        9.80       10.51      2.64 o 
  -5   8   2      129.20      125.37      6.57 o 
  -4   8   2      190.27      196.02      8.24 o 
  -3   8   2        5.11        4.24      2.08 o 
  -2   8   2        0.45        0.00      1.60 o 
  -1   8   2       35.16       36.00      3.13 o 
   0   8   2       33.85       36.37      3.03 o 
   1   8   2      124.10      148.03      6.02 o 
   2   8   2      168.52      176.20      7.06 o 
   3   8   2      248.68      242.57      9.03 o 
   4   8   2       48.36       49.61      3.96 o 
   5   8   2       29.51       25.51      3.19 o 
  -3   9   2        0.19        0.00      1.97 o 
  -2   9   2        0.76        0.49      1.88 o 
  -1   9   2       61.13       60.39      4.19 o 
   0   9   2      142.83      151.16      6.60 o 
   3   9   2       52.96       51.48      4.12 o 
   4   9   2        9.37        9.14      2.62 o 
  -1  -8   3      195.85      193.17      7.94 o 
   0  -8   3       40.23       51.34      4.00 o 
   1  -8   3       59.99       69.82      4.72 o 
   2  -8   3       37.12       39.49      3.87 o 
  -4  -7   3        0.09        0.49      2.11 o 
  -3  -7   3        7.45        8.96      2.43 o 
  -2  -7   3      189.12      212.11      8.45 o 
  -1  -7   3      119.49      124.75      5.81 o 
   0  -7   3       85.81       87.83      3.35 o 
   1  -7   3       51.98       53.98      3.98 o 
   2  -7   3       48.51       47.32      3.96 o 
   3  -7   3        7.03        6.88      2.57 o 
   4  -7   3      121.13      111.53      6.18 o 
   5  -7   3      118.63      124.79      6.83 o 
  -5  -6   3       42.09       44.35      4.05 o 
  -4  -6   3      110.67      121.11      6.11 o 
  -3  -6   3       79.73       74.01      4.38 o 
  -2  -6   3      206.03      207.78      7.96 o 
  -1  -6   3       31.83       30.89      2.71 o 
   0  -6   3      444.92      434.95      9.45 o 
   1  -6   3       23.57       23.38      1.68 o 
   2  -6   3        1.84        2.75      1.83 o 
   3  -6   3        8.18       10.42      2.34 o 
   4  -6   3      198.42      188.96      7.94 o 
   5  -6   3      147.27      143.38      6.92 o 
   6  -6   3      103.87      106.34      6.11 o 
  -6  -5   3        0.18        0.00      1.94 o 
  -5  -5   3      154.09      156.04      6.97 o 
  -4  -5   3      355.98      381.11     12.62 o 
  -3  -5   3      442.24      455.37     14.26 o 
  -2  -5   3      241.45      230.84      5.60 o 
  -1  -5   3      541.46      543.72     11.23 o 
   0  -5   3       18.67       21.77      1.55 o 
   1  -5   3       55.62       56.88      2.32 o 
   2  -5   3      227.90      209.83      5.17 o 
   3  -5   3       96.01       93.24      4.88 o 
   4  -5   3       46.92       55.14      3.73 o 
   5  -5   3      271.90      247.15      9.33 o 
   6  -5   3      106.61       97.76      5.53 o 
   7  -5   3       22.01       21.00      2.02 o 
  -7  -4   3       10.60        7.57      2.20 o 
  -6  -4   3       73.47       77.66      4.65 o 
  -5  -4   3      297.44      294.08     10.19 o 
  -4  -4   3      832.67      821.62     23.50 o 
  -3  -4   3      754.81      797.50     22.64 o 
  -2  -4   3      122.45      117.53      3.32 o 
  -1  -4   3      300.85      312.18     15.15 o 
   0  -4   3       42.46       33.19      1.70 o 
   1  -4   3      253.00      242.69      7.64 o 
   2  -4   3      809.93      861.35     24.07 o 
   3  -4   3      521.50      506.41     15.30 o 
   4  -4   3      103.08      103.68      5.05 o 
   5  -4   3       66.47       68.73      2.82 o 
   6  -4   3       60.94       57.92      3.08 o 
   7  -4   3       14.24       12.36      1.78 o 
   8  -4   3       88.92       86.98      3.61 o 
  -8  -3   3       33.32       27.25      3.10 o 
  -7  -3   3      295.75      276.32      9.70 o 
  -6  -3   3      640.09      614.12     18.26 o 
  -5  -3   3      331.53      316.46     10.39 o 
  -4  -3   3      353.41      337.04     10.74 o 
  -3  -3   3      302.36      337.41      7.13 o 
  -2  -3   3       12.48        8.41      0.84 o 
  -1  -3   3        3.90        7.11      0.85 o 
   0  -3   3        2.73       10.58      1.37 o 
   1  -3   3     1552.34     1578.99     41.74 o 
   2  -3   3      901.56      861.28     23.75 o 
   3  -3   3     1365.61     1127.21     30.65 o 
   4  -3   3      190.56      178.50      6.76 o 
   5  -3   3        9.75        9.49      1.19 o 
   6  -3   3        3.49        3.05      1.06 o 
   7  -3   3      387.27      360.91      8.36 o 
   8  -3   3      166.60      155.70      6.60 o 
   9  -3   3       83.79       95.72      5.28 o 
  -8  -2   3      175.85      166.27      6.78 o 
  -7  -2   3      475.36      443.45     13.63 o 
  -6  -2   3      835.89      773.80     21.94 o 
  -5  -2   3      171.30      184.40      6.64 o 
  -4  -2   3      155.23      156.41      5.72 o 
  -3  -2   3        1.89        2.08      1.01 o 
  -2  -2   3       33.01       41.10      1.55 o 
  -1  -2   3     1341.16     1511.74     39.44 o 
   0  -2   3     2369.33     2216.15     57.41 o 
   1  -2   3      858.35      828.15     22.43 o 
   2  -2   3      498.34      439.33     12.71 o 
   3  -2   3      525.96      555.15     28.99 o 
   4  -2   3      173.35      186.74      4.54 o 
   5  -2   3       26.96       24.74      1.58 o 
   6  -2   3      416.01      433.61     11.97 o 
   7  -2   3      192.66      188.12      5.00 o 
   8  -2   3      144.22      139.35      6.09 o 
   9  -2   3       72.68       79.58      4.65 o 
  -8  -1   3      305.14      262.25      9.56 o 
  -7  -1   3      277.07      262.18      8.68 o 
  -6  -1   3       10.99       13.31      1.85 o 
  -5  -1   3      691.14      642.39     18.03 o 
  -4  -1   3      211.72      222.29      7.13 o 
  -3  -1   3      435.92      493.07      9.60 o 
  -2  -1   3     1566.93     1561.30     40.44 o 
  -1  -1   3     5542.37     6298.78    160.46 o 
   0  -1   3     2996.37     3074.30     78.89 o 
   1  -1   3      377.97      345.21      9.84 o 
   2  -1   3      989.68     1160.28     30.63 o 
   3  -1   3      167.51      176.23      3.24 o 
   4  -1   3       13.47       17.78      2.15 o 
   5  -1   3       84.58       87.02      2.10 o 
   6  -1   3      552.56      575.49     16.99 o 
   7  -1   3       13.34       17.64      2.01 o 
   8  -1   3      139.57      144.38      6.11 o 
   9  -1   3       64.32       61.53      4.10 o 
  -9   0   3       59.31       49.07      3.82 o 
  -8   0   3      261.76      234.47      8.63 o 
  -7   0   3      105.71       95.42      4.68 o 
  -6   0   3       14.19       14.12      1.62 o 
  -5   0   3       77.02       62.73      2.96 o 
  -4   0   3      156.77      149.55      3.41 o 
  -3   0   3      846.31      875.91     16.39 o 
  -2   0   3     6558.92     7340.02    186.64 o 
  -1   0   3     1799.87     1788.23     46.07 o 
   0   0   3     1559.45     1621.51     41.85 o 
   1   0   3     1960.10     1925.88     35.13 o 
   2   0   3      420.40      432.96      6.81 o 
   3   0   3      327.60      343.37      5.59 o 
   4   0   3     1397.12     1447.74     21.87 o 
   5   0   3      327.46      318.02      5.49 o 
   6   0   3      209.25      218.68      4.15 o 
   7   0   3      185.19      185.74      4.69 o 
   8   0   3       46.91       52.59      3.45 o 
   9   0   3       39.59       37.43      3.26 o 
  -9   1   3       82.60       79.75      4.81 o 
  -8   1   3       90.01       90.42      4.86 o 
  -7   1   3       82.33       72.45      3.98 o 
  -6   1   3        6.54        7.29      1.57 o 
  -5   1   3     1370.26     1432.96     21.99 o 
  -4   1   3     1001.23     1049.08     16.05 o 
  -3   1   3     1390.01     1371.15     25.24 o 
  -2   1   3     2116.71     2250.04     57.80 o 
  -1   1   3     1878.62     1930.47     49.63 o 
   0   1   3       75.50       79.08      1.87 o 
   1   1   3       63.02       60.93      1.57 o 
   2   1   3        1.28        8.77      1.44 o 
   3   1   3       38.19       23.76      0.80 o 
   4   1   3     1205.10     1294.51     21.17 o 
   5   1   3     2052.97     2245.60     33.62 o 
   6   1   3      313.09      316.32      7.09 o 
   7   1   3      258.21      253.66      5.96 o 
   8   1   3        1.90        1.99      0.98 o 
   9   1   3       44.11       41.27      3.33 o 
  -9   2   3       54.00       55.37      4.19 o 
  -8   2   3       18.02       18.50      2.55 o 
  -7   2   3        0.61        0.00      1.20 o 
  -6   2   3       95.73       91.09      4.42 o 
  -5   2   3     1685.59     1798.83     33.40 o 
  -4   2   3     2066.17     2282.66     34.09 o 
  -3   2   3     1519.21     1611.57     29.66 o 
  -2   2   3      415.98      394.51      7.73 o 
  -1   2   3      131.66      112.17      2.50 o 
   0   2   3      852.68      931.13     18.97 o 
   1   2   3      488.94      532.84     10.13 o 
   2   2   3      686.19      678.34     10.33 o 
   3   2   3     1232.91     1163.04     17.54 o 
   4   2   3     1480.70     1540.04     23.16 o 
   5   2   3     1963.47     2067.72     38.14 o 
   6   2   3      103.40       97.75      3.62 o 
   7   2   3        0.12        0.00      1.89 o 
   8   2   3       38.67       41.18      2.15 o 
   9   2   3      275.87      284.98      9.98 o 
  -8   3   3       33.51       32.92      3.29 o 
  -7   3   3       80.04       81.07      4.56 o 
  -6   3   3      144.93      149.41      4.17 o 
  -5   3   3     1190.10     1257.60     23.87 o 
  -4   3   3     1297.83     1436.49     26.84 o 
  -3   3   3        1.84        3.89      0.66 o 
  -2   3   3      524.46      531.06     10.26 o 
  -1   3   3       32.74       41.31      1.01 o 
   1   3   3     4012.04     4391.44    130.27 o 
   2   3   3     7396.90     8068.79    145.57 o 
   3   3   3     1947.58     2045.93     37.48 o 
   4   3   3      722.23      732.53     13.95 o 
   5   3   3        2.80        7.13      1.44 o 
   6   3   3        1.03        1.16      0.87 o 
   7   3   3      193.50      184.81      6.05 o 
   8   3   3       76.82       79.25      3.03 o 
   9   3   3       54.18       53.83      2.64 o 
  -8   4   3      199.68      216.90      8.73 o 
  -7   4   3      112.88      123.98      5.83 o 
  -6   4   3      321.06      308.58      7.23 o 
  -5   4   3      192.96      188.68      4.81 o 
  -4   4   3      174.77      159.43      5.23 o 
  -3   4   3       12.57       11.89      0.96 o 
  -2   4   3       24.60       26.94      0.85 o 
  -1   4   3      208.95      195.08      3.39 o 
   0   4   3     1573.47     1497.23     27.64 o 
   1   4   3     8656.32     9435.58    241.73 o 
   2   4   3     1769.79     1894.00     34.86 o 
   3   4   3      205.51      212.84      4.67 o 
   4   4   3        3.04        2.87      1.30 o 
   5   4   3       79.19       69.56      3.77 o 
   6   4   3       22.12       26.69      2.55 o 
   7   4   3      152.63      147.15      6.16 o 
   8   4   3      168.93      166.82      4.75 o 
   9   4   3       10.63       11.47      1.56 o 
  -8   5   3      164.00      167.41      7.50 o 
  -7   5   3      241.55      247.64      6.53 o 
  -6   5   3      230.93      226.99      5.92 o 
  -5   5   3       16.79       18.35      1.49 o 
  -4   5   3       12.73       10.17      2.05 o 
  -3   5   3       23.07       21.23      1.49 o 
  -2   5   3     2071.08     2060.04     37.88 o 
  -1   5   3     1715.85     1726.98     50.61 o 
   0   5   3      880.01      935.83     17.78 o 
   1   5   3      283.93      254.62      5.55 o 
   2   5   3      119.57      123.23      3.20 o 
   3   5   3       58.51       53.21      1.91 o 
   4   5   3        9.79        6.62      1.64 o 
   5   5   3        6.74        7.15      1.74 o 
   6   5   3      121.07      108.70      5.09 o 
   7   5   3      148.78      146.30      6.32 o 
   8   5   3      338.33      315.07     11.06 o 
  -7   6   3      153.57      152.98      4.89 o 
  -6   6   3       17.25       19.32      2.14 o 
  -5   6   3        1.34        0.95      0.93 o 
  -4   6   3      203.77      197.61      5.12 o 
  -3   6   3      269.27      247.11      5.83 o 
  -2   6   3      854.16      870.82     24.28 o 
  -1   6   3      828.39      743.75     20.79 o 
   0   6   3      245.26      237.48      5.39 o 
   1   6   3        3.95        3.49      0.93 o 
   2   6   3        8.81        9.61      1.03 o 
   3   6   3        1.92        1.04      1.39 o 
   4   6   3       43.68       49.14      3.47 o 
   5   6   3      259.24      246.83      8.96 o 
   6   6   3      232.74      224.93      8.61 o 
   7   6   3      186.99      196.46      8.08 o 
   8   6   3       64.26       57.96      4.40 o 
  -6   7   3       16.63       18.12      2.42 o 
  -5   7   3       62.62       62.61      4.02 o 
  -4   7   3       33.64       34.21      2.06 o 
  -3   7   3      151.23      162.18      6.74 o 
  -2   7   3      161.64      150.09      6.20 o 
  -1   7   3      318.46      295.51      9.79 o 
   0   7   3      274.12      254.72      8.47 o 
   1   7   3        0.08        0.00      0.88 o 
   2   7   3       55.36       54.66      2.28 o 
   3   7   3      126.42      126.44      5.67 o 
   4   7   3      331.97      322.73     11.06 o 
   5   7   3      375.21      365.00     12.34 o 
   6   7   3      176.45      171.41      7.48 o 
   7   7   3       64.03       66.57      4.70 o 
  -5   8   3       49.96       59.68      4.49 o 
  -4   8   3       11.24       11.20      2.52 o 
  -3   8   3      265.46      288.29     10.44 o 
  -2   8   3       86.58       86.69      4.77 o 
  -1   8   3       42.99       44.14      3.36 o 
   0   8   3        0.81        0.46      1.48 o 
   1   8   3       36.23       37.41      3.03 o 
   2   8   3       73.31       74.33      4.44 o 
   3   8   3      307.68      324.91     11.32 o 
   4   8   3      349.89      346.69     12.04 o 
   5   8   3      139.10      137.36      6.71 o 
   6   8   3       63.48       61.53      4.65 o 
  -4   9   3      164.16      155.28      7.43 o 
  -3   9   3       45.22       47.20      4.05 o 
  -2   9   3        9.65       15.35      2.62 o 
  -1   9   3       15.70       14.72      2.50 o 
   0   9   3       81.06       86.81      4.79 o 
   1   9   3       64.61       77.66      4.44 o 
   3   9   3      187.00      194.28      8.17 o 
   4   9   3       99.64      101.76      5.81 o 
  -3  -7   4       36.19       31.74      3.63 o 
  -2  -7   4        1.35        2.38      2.15 o 
  -1  -7   4      152.18      153.40      6.81 o 
   0  -7   4      164.83      178.07      9.27 o 
   1  -7   4       97.31      103.77      5.56 o 
   2  -7   4      160.91      162.50      7.34 o 
   3  -7   4       22.76       23.03      3.36 o 
   4  -7   4       11.12        8.47      2.75 o 
  -4  -6   4        8.54        6.30      2.48 o 
  -3  -6   4        4.27        6.67      2.27 o 
  -2  -6   4      112.80      113.80      5.67 o 
  -1  -6   4      697.33      708.58     14.65 o 
   0  -6   4      182.57      178.62      5.01 o 
   1  -6   4      142.13      150.10      4.44 o 
   2  -6   4      133.12      128.47      6.18 o 
   3  -6   4       79.40       73.13      4.79 o 
   4  -6   4        9.04       11.16      2.78 o 
   5  -6   4      124.96      124.51      6.57 o 
   6  -6   4       63.68       74.84      5.32 o 
  -6  -5   4      107.17      104.47      6.02 o 
  -5  -5   4        6.46        3.75      2.31 o 
  -4  -5   4      343.84      358.27     12.29 o 
  -3  -5   4      207.88      207.02      8.08 o 
  -2  -5   4      322.48      332.43     11.13 o 
  -1  -5   4      226.56      227.16      5.70 o 
   0  -5   4      343.46      336.68      7.67 o 
   1  -5   4      212.51      211.17      5.39 o 
   2  -5   4        4.27        4.58      1.09 o 
   3  -5   4       82.97       73.50      4.54 o 
   4  -5   4      125.97      115.26      5.83 o 
   5  -5   4      300.13      295.44     10.86 o 
   6  -5   4      228.93      225.16      9.12 o 
   7  -5   4       91.81       92.15      5.69 o 
  -7  -4   4       54.23       51.23      4.26 o 
  -6  -4   4       15.84       16.53      2.73 o 
  -5  -4   4      151.00      148.43      6.64 o 
  -4  -4   4      559.22      569.73     17.38 o 
  -3  -4   4      904.67      943.08     26.67 o 
  -2  -4   4      160.29      173.92      4.53 o 
  -1  -4   4      136.78      142.41      8.77 o 
   0  -4   4     1061.68     1104.54     35.41 o 
   1  -4   4        0.24        0.00      1.23 o 
   2  -4   4      191.79      192.01      7.22 o 
   3  -4   4      216.21      221.37      8.24 o 
   4  -4   4      119.54      107.45      5.37 o 
   5  -4   4      439.22      442.04     14.26 o 
   6  -4   4      205.74      213.22      8.52 o 
   7  -4   4       53.95       56.67      2.89 o 
   8  -4   4        7.22        9.49      1.60 o 
  -7  -3   4       34.30       23.61      2.92 o 
  -6  -3   4       53.42       48.57      3.68 o 
  -5  -3   4      228.27      219.89      8.08 o 
  -4  -3   4      248.66      262.80      9.00 o 
  -3  -3   4      996.81     1048.96     28.98 o 
  -2  -3   4      687.72      725.55     14.30 o 
  -1  -3   4      269.37      284.95      6.35 o 
   0  -3   4       78.64       79.84      3.70 o 
   1  -3   4      202.25      201.51      7.01 o 
   2  -3   4     1726.88     1823.67     48.38 o 
   3  -3   4     1562.40     1548.48     41.60 o 
   4  -3   4      154.15      140.56      5.90 o 
   5  -3   4      121.05      120.01      3.74 o 
   6  -3   4       48.58       49.52      2.45 o 
   7  -3   4       33.90       33.29      3.41 o 
   8  -3   4        5.12        6.48      1.85 o 
  -8  -2   4        0.37        1.11      1.71 o 
  -7  -2   4      192.50      203.68      7.82 o 
  -6  -2   4      174.34      170.53      6.69 o 
  -5  -2   4      311.46      336.00     10.79 o 
  -4  -2   4      552.02      524.82     15.42 o 
  -3  -2   4      332.48      321.98      7.14 o 
  -2  -2   4       88.75       82.43      2.49 o 
  -1  -2   4       14.66       11.85      1.27 o 
   0  -2   4      213.42      220.19      7.08 o 
   1  -2   4      727.36      746.30     20.58 o 
   2  -2   4     2650.05     2800.96     72.78 o 
   3  -2   4     1209.62     1156.07     31.27 o 
   4  -2   4      512.72      460.70     32.51 o 
   5  -2   4       17.90       19.27      1.42 o 
   6  -2   4      223.81      229.57      5.72 o 
   7  -2   4       47.09       54.95      2.56 o 
   8  -2   4      152.35      157.01      6.57 o 
   9  -2   4       82.70       81.02      4.70 o 
  -7  -1   4      210.89      201.81      7.43 o 
  -6  -1   4     1110.01     1033.45     28.43 o 
  -5  -1   4       91.21       82.50      3.87 o 
  -4  -1   4      303.66      332.73     10.19 o 
  -3  -1   4       53.74       36.88      1.51 o 
  -2  -1   4      550.86      691.00     18.68 o 
  -1  -1   4      269.93      297.41      8.77 o 
   0  -1   4     1917.42     1975.47     51.34 o 
   1  -1   4      931.06      908.11     24.40 o 
   2  -1   4      703.26      610.77     16.94 o 
   3  -1   4     1728.51     1906.30     62.74 o 
   4  -1   4      494.74      519.18      8.47 o 
   5  -1   4       33.41       33.16      1.33 o 
   6  -1   4        0.60        1.43      0.63 o 
   7  -1   4      416.53      426.53      9.26 o 
   9  -1   4      127.23      126.51      5.93 o 
  -8   0   4       76.09       75.81      4.47 o 
  -7   0   4      256.01      212.43      7.96 o 
  -6   0   4      508.26      475.47     13.91 o 
  -5   0   4        6.78        8.10      1.37 o 
  -4   0   4      124.78      137.56      4.76 o 
  -3   0   4       54.39       63.52      2.82 o 
  -2   0   4      402.82      409.47     11.37 o 
  -1   0   4     5508.73     6024.76    153.54 o 
   0   0   4     5788.27     5970.98    152.20 o 
   1   0   4      554.57      554.79     15.23 o 
   2   0   4      323.63      279.18      5.79 o 
   3   0   4      803.12      885.79     13.63 o 
   4   0   4       41.94       39.82      1.46 o 
   5   0   4      118.47      123.30      2.67 o 
   6   0   4      463.67      495.73      8.28 o 
   7   0   4      144.59      155.44      4.39 o 
   8   0   4      315.47      331.62     10.88 o 
   9   0   4      190.91      190.81      7.57 o 
  -8   1   4      133.39      118.98      5.72 o 
  -7   1   4      155.66      147.73      6.16 o 
  -6   1   4        2.36        4.31      1.48 o 
  -5   1   4      454.06      453.84      9.30 o 
  -4   1   4       86.62       88.47      2.39 o 
  -3   1   4      318.91      296.88      8.63 o 
  -2   1   4     1132.37     1131.35     29.65 o 
  -1   1   4     6242.25     7167.45    182.41 o 
   0   1   4     1117.74     1108.69     29.00 o 
   1   1   4      891.99      851.09     15.94 o 
   2   1   4       88.41       80.19      1.65 o 
   3   1   4       45.66       38.72      1.10 o 
   4   1   4      585.53      599.92     12.39 o 
   5   1   4     1150.73     1226.07     18.79 o 
   6   1   4      895.67      856.90     22.53 o 
   7   1   4      257.14      274.29      7.04 o 
   8   1   4      141.22      156.17      5.74 o 
   9   1   4       42.28       45.90      3.43 o 
  -8   2   4      169.09      176.44      7.38 o 
  -7   2   4      226.74      243.80      8.80 o 
  -6   2   4        7.34        9.61      1.76 o 
  -5   2   4       76.61       76.85      2.54 o 
  -4   2   4     1042.75     1093.09     16.77 o 
  -3   2   4     1095.21     1104.09     20.67 o 
  -2   2   4      496.84      507.64      9.89 o 
  -1   2   4      643.97      597.64     13.62 o 
   0   2   4      317.36      318.84      5.59 o 
   1   2   4       96.25       93.08      2.42 o 
   2   2   4      212.05      256.34      4.19 o 
   3   2   4      390.58      425.42      6.80 o 
   4   2   4     1548.80     1589.28     23.94 o 
   5   2   4     2677.67     2780.80     41.46 o 
   6   2   4      844.62      857.10     18.22 o 
   7   2   4       86.50       83.18      4.21 o 
   8   2   4        2.71        5.25      1.12 o 
   9   2   4        0.57        0.00      1.30 o 
  -8   3   4       47.95       50.28      3.80 o 
  -7   3   4       10.45        8.82      2.04 o 
  -6   3   4        2.34        3.05      2.64 o 
  -5   3   4      675.15      679.87     13.60 o 
  -4   3   4      876.33      914.83     17.58 o 
  -3   3   4     1156.52     1239.82     26.38 o 
  -2   3   4       21.81       15.62      0.91 o 
  -1   3   4      242.94      217.32      3.66 o 
   0   3   4      123.09      140.25      2.46 o 
   1   3   4     1236.26     1281.94     24.99 o 
   2   3   4      941.35      981.54     18.44 o 
   3   3   4     1306.55     1393.15     25.86 o 
   4   3   4      878.16      950.08     14.61 o 
   5   3   4     1115.61     1181.52     22.32 o 
   6   3   4      147.13      136.39      3.73 o 
   7   3   4        1.87        1.44      1.78 o 
   8   3   4        1.99        2.56      1.03 o 
   9   3   4       11.20       11.78      1.50 o 
  -8   4   4       12.54       12.82      2.38 o 
  -7   4   4      128.98      128.96      6.02 o 
  -6   4   4        2.55        1.42      1.03 o 
  -5   4   4       97.18      101.90      3.22 o 
  -4   4   4     1071.74     1061.35     35.76 o 
  -3   4   4      481.07      454.04      9.21 o 
  -2   4   4      118.93      104.82      2.72 o 
  -1   4   4       18.80       21.86      0.79 o 
   0   4   4       42.65       49.99      1.67 o 
   1   4   4      372.43      369.77      7.53 o 
   2   4   4     6418.12     6844.98    123.78 o 
   3   4   4      578.25      561.86     11.03 o 
   4   4   4       71.54       64.46      2.06 o 
   5   4   4       52.36       56.57      3.45 o 
   6   4   4       30.98       31.52      1.75 o 
   7   4   4        1.58        2.55      1.91 o 
   8   4   4       52.46       48.94      3.68 o 
   9   4   4       53.40       57.82      4.07 o 
  -8   5   4       27.14       30.58      3.29 o 
  -7   5   4       94.78      104.80      3.89 o 
  -6   5   4      130.37      138.39      4.29 o 
  -5   5   4      142.03      147.77      5.13 o 
  -4   5   4      265.14      250.41      5.90 o 
  -3   5   4       51.48       46.41      1.91 o 
  -2   5   4       10.45       14.61      1.08 o 
  -1   5   4      319.11      296.97      9.12 o 
   0   5   4      134.77      123.67      3.90 o 
   1   5   4      449.06      425.47      8.66 o 
   2   5   4     2093.83     2196.46     68.50 o 
   3   5   4      410.98      426.29      8.75 o 
   4   5   4       19.63       21.18      2.18 o 
   5   5   4        4.38        3.45      1.48 o 
   6   5   4        0.30        0.09      1.50 o 
   7   5   4       73.81       72.45      4.44 o 
   8   5   4      262.35      245.30      9.31 o 
  -7   6   4      134.96      150.65      4.86 o 
  -6   6   4      388.96      392.62     11.31 o 
  -5   6   4       59.69       64.05      3.03 o 
  -4   6   4        4.32        4.89      1.01 o 
  -3   6   4       21.46       18.11      1.35 o 
  -2   6   4      125.06      115.09      4.98 o 
  -1   6   4      372.53      366.53     11.23 o 
   0   6   4      296.06      299.78      6.53 o 
   1   6   4      298.21      302.17      6.63 o 
   2   6   4       41.45       45.56      1.97 o 
   3   6   4      322.27      326.71      7.26 o 
   4   6   4        3.57        5.19      1.64 o 
   5   6   4       43.04       37.43      3.15 o 
   6   6   4       87.37       84.35      4.70 o 
   7   6   4      156.62      143.47      6.57 o 
   8   6   4      279.36      264.93     10.16 o 
  -6   7   4      123.63      117.92      4.14 o 
  -5   7   4       31.20       30.43      2.09 o 
  -4   7   4        2.19        1.96      1.00 o 
  -3   7   4        0.99        0.00      1.46 o 
  -2   7   4      180.46      170.16      6.74 o 
  -1   7   4      488.23      487.55     14.68 o 
   0   7   4      260.63      265.12      8.77 o 
   1   7   4       97.56      107.51      3.25 o 
   2   7   4        4.20        4.93      1.03 o 
   3   7   4        2.77        2.18      1.55 o 
   4   7   4       13.51       11.83      2.20 o 
   5   7   4      185.94      184.45      7.59 o 
   6   7   4      178.67      176.78      7.55 o 
   7   7   4      145.70      136.02      6.64 o 
  -5   8   4        0.02        0.13      1.17 o 
  -4   8   4       49.89       52.43      4.10 o 
  -3   8   4       26.06       32.87      3.33 o 
  -2   8   4       94.70      103.52      5.28 o 
  -1   8   4      203.72      210.51      7.94 o 
   0   8   4      211.87      224.31      8.08 o 
   1   8   4       15.61       16.23      2.15 o 
   2   8   4       10.58        6.95      1.24 o 
   3   8   4       55.10       53.01      3.96 o 
   4   8   4       79.38       84.88      4.95 o 
   5   8   4      327.64      321.74     11.55 o 
   6   8   4      126.63      135.35      6.74 o 
  -4   9   4       15.86       21.13      3.22 o 
  -3   9   4       95.17       95.09      5.60 o 
  -2   9   4       71.28       77.01      4.84 o 
  -1   9   4       32.11       33.87      3.31 o 
   0   9   4       52.42       56.53      4.10 o 
   1   9   4        8.28        9.00      2.13 o 
   3   9   4      114.57      115.30      5.90 o 
   4   9   4      137.14      156.83      7.25 o 
   0  10   4       19.66       19.17      2.89 o 
  -1  -7   5        0.08        0.00      1.81 o 
   0  -7   5       11.73       15.61      3.61 o 
   1  -7   5       31.82       30.46      3.56 o 
   2  -7   5      161.55      179.54      8.13 o 
  -3  -6   5      149.66      151.32      7.25 o 
  -2  -6   5        0.03        0.00      1.74 o 
  -1  -6   5       71.44       70.19      4.40 o 
   0  -6   5      493.42      496.26     11.37 o 
   1  -6   5      132.84      140.78      6.81 o 
   2  -6   5      151.83      168.01      7.50 o 
   3  -6   5       78.08       86.83      5.44 o 
   4  -6   5       13.67       13.52      3.08 o 
   5  -6   5        3.93        2.57      2.52 o 
  -5  -5   5       71.93       87.22      5.58 o 
  -4  -5   5       17.67       15.76      2.80 o 
  -3  -5   5        0.01        0.00      1.71 o 
  -2  -5   5       43.44       43.13      3.36 o 
  -1  -5   5      441.74      452.51     10.00 o 
   0  -5   5      375.06      383.28     10.97 o 
   1  -5   5      134.67      136.97      4.18 o 
   2  -5   5      106.98      109.88      5.65 o 
   3  -5   5      116.85      122.08      6.16 o 
   4  -5   5       23.09       14.44      2.85 o 
   5  -5   5       95.96       92.66      5.60 o 
   6  -5   5      164.28      161.25      7.64 o 
  -6  -4   5       72.62       74.33      5.07 o 
  -5  -4   5       39.66       37.25      3.59 o 
  -4  -4   5      127.17      120.83      5.95 o 
  -3  -4   5      170.12      176.02      7.20 o 
  -2  -4   5      112.14      119.59      3.71 o 
  -1  -4   5      362.74      376.78      8.44 o 
   0  -4   5        6.97        8.10      1.25 o 
   1  -4   5      611.37      579.12     17.34 o 
   2  -4   5       83.14       75.51      4.42 o 
   3  -4   5       10.78        8.17      2.11 o 
   4  -4   5        8.86       11.37      2.38 o 
   5  -4   5      353.10      359.72     12.43 o 
   6  -4   5      236.08      231.69      9.21 o 
   7  -4   5      133.41      145.46      6.99 o 
  -7  -3   5       26.10       25.86      3.17 o 
  -6  -3   5       78.30       78.89      4.81 o 
  -5  -3   5        0.23        1.27      1.74 o 
  -4  -3   5      263.76      256.81      9.21 o 
  -3  -3   5      358.47      380.67     12.22 o 
  -2  -3   5      251.27      264.18      6.24 o 
  -1  -3   5      126.58      119.19      4.93 o 
   0  -3   5      583.78      588.13     17.11 o 
   1  -3   5       93.72       90.65      4.44 o 
   2  -3   5       42.09       45.00      3.22 o 
   3  -3   5      266.31      258.68      9.07 o 
   4  -3   5      178.91      162.52      6.62 o 
   5  -3   5      207.36      211.67      8.13 o 
   6  -3   5      382.56      391.00      9.04 o 
   7  -3   5      169.85      168.63      5.05 o 
   8  -3   5       32.86       29.97      2.22 o 
  -7  -2   5        7.30        9.38      2.20 o 
  -6  -2   5        2.34        2.48      1.76 o 
  -5  -2   5        4.88        7.13      1.83 o 
  -4  -2   5       96.30       98.38      4.70 o 
  -3  -2   5      768.93      785.80     15.45 o 
  -2  -2   5      689.56      658.66     18.33 o 
  -1  -2   5      185.23      183.03      6.32 o 
   0  -2   5      760.70      768.34     21.32 o 
   1  -2   5      152.08      142.73      5.46 o 
   2  -2   5      580.69      613.96     17.64 o 
   3  -2   5     1483.06     1623.34     43.36 o 
   4  -2   5      693.07      726.60     20.79 o 
   5  -2   5      144.19      152.78      8.40 o 
   6  -2   5       91.98       89.00      6.11 o 
   7  -2   5       75.07       76.30      3.73 o 
   8  -2   5        3.53        3.24      1.53 o 
   9  -2   5       19.22       20.46      2.59 o 
  -7  -1   5        2.27        0.79      1.64 o 
  -6  -1   5       74.62       69.63      3.89 o 
  -5  -1   5      248.77      237.78      8.22 o 
  -4  -1   5      215.32      211.16      7.31 o 
  -3  -1   5      655.15      638.77     12.63 o 
  -2  -1   5      852.71      862.00     23.29 o 
  -1  -1   5        2.87        6.16      1.09 o 
   0  -1   5       24.03       22.15      1.85 o 
   1  -1   5      128.09      125.86      4.75 o 
   2  -1   5     2344.06     2471.40     64.28 o 
   3  -1   5     1107.98     1059.17     28.68 o 
   4  -1   5      946.15      925.91     17.52 o 
   5  -1   5       72.49       76.77      2.09 o 
   6  -1   5        0.41        0.34      0.64 o 
   7  -1   5       54.08       47.06      2.32 o 
   8  -1   5      116.05      104.63      5.02 o 
   9  -1   5      117.79      114.68      5.58 o 
  -8   0   5        0.23        1.32      1.57 o 
  -6   0   5      380.52      362.32     11.25 o 
  -5   0   5     1271.96     1211.74     32.69 o 
  -4   0   5      450.29      457.69      9.29 o 
  -3   0   5      212.42      179.49      5.81 o 
  -2   0   5       14.35       14.19      1.32 o 
  -1   0   5       15.91       13.15      1.25 o 
   0   0   5     1116.49     1200.35     31.76 o 
   1   0   5      984.68      931.19     25.00 o 
   2   0   5      459.61      412.16     11.94 o 
   3   0   5       76.62       74.25      2.28 o 
   4   0   5      462.04      505.68      8.83 o 
   5   0   5      243.78      267.25      4.89 o 
   6   0   5        0.81        0.37      0.74 o 
   7   0   5      236.86      258.60      6.12 o 
   8   0   5      347.97      355.03     11.48 o 
   9   0   5      208.26      221.39      8.36 o 
  -8   1   5       62.71       58.63      4.05 o 
  -7   1   5      399.79      350.16     11.60 o 
  -6   1   5      814.56      769.89     21.97 o 
  -5   1   5      117.48       88.47      3.73 o 
  -4   1   5      580.43      613.86     12.05 o 
  -3   1   5      174.69      181.16      5.95 o 
  -2   1   5      441.72      515.65     14.38 o 
  -1   1   5      237.89      220.93      6.81 o 
   1   1   5      609.86      591.04     11.46 o 
   2   1   5       42.44       22.44      1.18 o 
   3   1   5      675.01      678.15     10.61 o 
   4   1   5        0.23        0.46      0.43 o 
   5   1   5        6.01        6.60      0.79 o 
   6   1   5      206.13      205.53      5.34 o 
   7   1   5      768.27      783.37     17.15 o 
   8   1   5      101.98      110.20      4.35 o 
   9   1   5      101.72      111.04      5.25 o 
  -8   2   5      132.71      125.49      6.02 o 
  -7   2   5      490.51      462.02     14.54 o 
  -6   2   5      193.84      186.74      7.11 o 
  -5   2   5       15.95       15.12      1.22 o 
  -4   2   5      173.90      154.65      5.03 o 
  -3   2   5       20.61       23.40      3.61 o 
  -2   2   5        8.13        9.21      1.18 o 
  -1   2   5     1939.11     2072.42     53.73 o 
   0   2   5      850.52      818.24     15.49 o 
   1   2   5     1104.98     1040.29     19.49 o 
   2   2   5      537.60      542.94     15.19 o 
   3   2   5       82.63       79.91      1.87 o 
   4   2   5      546.63      603.73     13.65 o 
   5   2   5     1087.91     1092.98     16.87 o 
   6   2   5      384.72      389.17      8.33 o 
   7   2   5      195.11      202.48      6.81 o 
   8   2   5       54.03       56.63      2.53 o 
  -8   3   5      119.27      117.76      6.02 o 
  -7   3   5      109.05      110.86      5.46 o 
  -6   3   5       79.17       78.01      4.21 o 
  -5   3   5       36.16       37.11      1.88 o 
  -4   3   5      196.28      190.08      6.33 o 
  -3   3   5       83.55       76.63      2.39 o 
  -2   3   5      213.47      205.47      4.56 o 
  -1   3   5     1418.81     1386.35     25.52 o 
   0   3   5      688.67      707.97     10.88 o 
   1   3   5      143.52      129.28      3.17 o 
   2   3   5        1.00        1.22      1.28 o 
   3   3   5      115.06       98.15      2.15 o 
   4   3   5      251.57      238.46     13.02 o 
   5   3   5      625.73      614.40      9.85 o 
   6   3   5      542.90      548.05     11.17 o 
   7   3   5       66.70       67.96      3.89 o 
   8   3   5       84.78       82.94      4.49 o 
   9   3   5        2.63        3.84      1.99 o 
  -8   4   5       74.86       86.46      5.21 o 
  -7   4   5       57.81       51.97      3.84 o 
  -6   4   5       48.98       45.29      2.36 o 
  -5   4   5        1.32        1.31      0.91 o 
  -4   4   5      622.81      641.62     12.88 o 
  -3   4   5      931.96      939.35     17.98 o 
  -2   4   5      899.70      895.67     16.96 o 
  -1   4   5      328.77      329.37      5.42 o 
   0   4   5      174.75      171.33      3.97 o 
   1   4   5      285.47      319.13      6.70 o 
   2   4   5       44.42       46.37      1.80 o 
   3   4   5      135.78      135.96      3.42 o 
   4   4   5      232.67      231.45      5.87 o 
   5   4   5      336.55      349.33     11.16 o 
   6   4   5      458.07      444.66     13.77 o 
   7   4   5       17.79       19.61      2.41 o 
   8   4   5        7.83        5.60      2.01 o 
   9   4   5        1.17        0.09      1.76 o 
  -7   5   5        0.69        1.46      1.74 o 
  -6   5   5        4.64        5.12      1.30 o 
  -5   5   5       41.12       42.94      2.22 o 
  -4   5   5      787.83      787.59     19.77 o 
  -3   5   5     1016.57     1076.62     20.54 o 
  -2   5   5      128.07      114.32      4.93 o 
  -1   5   5      293.23      285.36      4.84 o 
   0   5   5       68.71       74.95      2.30 o 
   1   5   5        0.72        1.94      0.69 o 
   2   5   5      489.72      525.07     10.61 o 
   3   5   5      877.83      915.55     17.62 o 
   4   5   5      201.07      204.77      7.41 o 
   5   5   5      129.41      123.03      5.42 o 
   6   5   5        8.98       11.46      2.08 o 
   7   5   5        2.35        0.00      1.64 o 
   8   5   5       27.33       24.54      2.96 o 
  -7   6   5       86.30       92.49      5.49 o 
  -6   6   5       48.35       57.20      2.83 o 
  -5   6   5      186.31      190.14      5.89 o 
  -4   6   5      356.16      343.98      9.07 o 
  -3   6   5      338.64      320.16      7.11 o 
  -2   6   5       92.47       85.27      6.77 o 
  -1   6   5       25.05       22.18      2.15 o 
   0   6   5        2.28        1.66      0.80 o 
   1   6   5       44.66       35.78      1.76 o 
   2   6   5     1337.20     1325.67     43.80 o 
   3   6   5      354.72      362.19      9.34 o 
   4   6   5       60.35       70.09      4.03 o 
   5   6   5       15.01       19.12      2.41 o 
   6   6   5        2.48        0.00      1.44 o 
   7   6   5        5.46        8.36      2.31 o 
   8   6   5      109.65       94.75      5.46 o 
  -6   7   5      226.97      220.30      7.91 o 
  -5   7   5      273.15      278.38      6.98 o 
  -4   7   5       63.28       57.45      3.96 o 
  -3   7   5       55.13       57.29      3.63 o 
  -2   7   5        8.13        5.67      1.78 o 
  -1   7   5      254.14      250.72      8.66 o 
   0   7   5      160.93      159.98      6.11 o 
   1   7   5      123.03      136.88      3.86 o 
   2   7   5      168.20      170.09      4.45 o 
   3   7   5      166.64      175.70      7.06 o 
   4   7   5       74.15       62.62      4.07 o 
   5   7   5        0.51        0.00      1.44 o 
   6   7   5       23.92       20.44      2.85 o 
   7   7   5       82.25       78.10      4.98 o 
  -5   8   5       45.01       43.17      4.03 o 
  -4   8   5        5.28        3.59      1.99 o 
  -3   8   5       20.88       23.45      2.94 o 
  -2   8   5       18.12       20.56      2.64 o 
  -1   8   5      190.74      202.29      7.73 o 
   0   8   5      226.57      223.20      8.10 o 
   1   8   5      213.80      221.41      7.92 o 
   2   8   5       42.62       45.95      2.32 o 
   3   8   5       25.79       25.69      2.92 o 
   4   8   5        0.46        0.00      1.76 o 
   5   8   5       31.49       33.61      3.52 o 
   6   8   5       67.34       68.29      4.84 o 
  -3   9   5        9.47        9.86      2.59 o 
  -2   9   5       53.82       56.67      4.24 o 
  -1   9   5      123.23      126.57      6.16 o 
   0   9   5      219.92      229.01      8.63 o 
   1   9   5      150.32      163.61      6.83 o 
   3   9   5       17.15       14.12      2.62 o 
   4   9   5       12.35       15.58      2.78 o 
   0  10   5       42.33       43.45      3.98 o 
   1  10   5        3.18        2.43      2.20 o 
  -2  -6   6       83.89       96.99      5.72 o 
  -1  -6   6        0.77        1.55      1.92 o 
   0  -6   6       10.19        9.54      1.71 o 
   1  -6   6        5.83        8.58      1.69 o 
   2  -6   6       38.08       42.48      4.17 o 
   3  -6   6       94.67       98.40      6.02 o 
   4  -6   6       89.62       95.28      6.11 o 
  -4  -5   6       70.27       79.84      5.39 o 
  -3  -5   6      142.32      153.24      7.27 o 
  -2  -5   6       46.64       51.53      4.03 o 
  -1  -5   6        0.12        0.44      1.23 o 
   0  -5   6      142.18      144.58      5.28 o 
   1  -5   6      142.02      141.17      4.43 o 
   2  -5   6       87.48       92.99      5.42 o 
   3  -5   6      147.03      155.51      7.38 o 
   4  -5   6       15.65       15.42      3.15 o 
   5  -5   6       19.97       17.96      3.24 o 
   6  -5   6        1.51        2.64      2.66 o 
  -5  -4   6       90.52      110.51      6.25 o 
  -4  -4   6       42.42       33.47      3.56 o 
  -3  -4   6       56.88       56.50      4.12 o 
  -2  -4   6       61.34       51.16      3.77 o 
  -1  -4   6       15.25       19.55      1.67 o 
   0  -4   6      731.25      725.10     21.18 o 
   1  -4   6      143.19      128.54      6.02 o 
   2  -4   6       70.46       77.82      4.75 o 
   3  -4   6      159.31      156.39      7.01 o 
   4  -4   6       84.34       81.69      4.98 o 
   5  -4   6        0.23        0.00      1.99 o 
   6  -4   6      116.32      113.98      6.20 o 
   7  -4   6       68.95       65.67      5.00 o 
  -6  -3   6      118.98      115.19      6.16 o 
  -5  -3   6      178.33      191.53      8.06 o 
  -4  -3   6       73.95       65.79      4.38 o 
  -3  -3   6      147.51      129.17      5.88 o 
  -2  -3   6        8.00        8.42      1.97 o 
  -1  -3   6      123.17      119.61      5.19 o 
   0  -3   6      153.18      150.90      6.20 o 
   1  -3   6      358.74      352.96     11.55 o 
   2  -3   6      369.66      369.01     12.06 o 
   3  -3   6       43.53       45.58      3.52 o 
   4  -3   6      128.35      130.12      6.02 o 
   5  -3   6      161.44      141.97      6.46 o 
   6  -3   6      330.24      357.83     12.36 o 
   7  -3   6      203.56      224.35      9.12 o 
   8  -3   6       55.79       54.66      4.75 o 
  -6  -2   6      144.29      155.53      6.88 o 
  -5  -2   6      206.64      191.32      7.66 o 
  -4  -2   6        2.03        0.19      1.53 o 
  -3  -2   6      288.29      311.25     10.53 o 
  -2  -2   6      697.26      608.64     17.36 o 
  -1  -2   6      213.18      192.45      6.81 o 
   0  -2   6      208.24      194.26      6.94 o 
   1  -2   6     1609.94     1633.09     43.63 o 
   2  -2   6       49.34       40.90      3.03 o 
   3  -2   6      192.14      183.20      6.97 o 
   4  -2   6      112.98      112.99      5.21 o 
   5  -2   6      100.32       93.96      4.81 o 
   6  -2   6      308.31      320.16     10.95 o 
   7  -2   6      172.68      169.26      5.19 o 
   8  -2   6       71.62       78.61      4.49 o 
  -7  -1   6       66.71       69.63      4.33 o 
  -6  -1   6       29.73       31.76      3.03 o 
  -5  -1   6       11.50        8.26      1.85 o 
  -4  -1   6      110.97      102.92      4.81 o 
  -3  -1   6      421.33      416.83     12.22 o 
  -2  -1   6     2075.38     2016.77     52.80 o 
  -1  -1   6     1211.84     1221.07     32.78 o 
   0  -1   6      512.62      510.16     14.79 o 
   1  -1   6      103.71      102.92      4.38 o 
   2  -1   6      109.87      101.69      4.40 o 
   3  -1   6      918.47      985.24     27.06 o 
   4  -1   6      679.03      671.79     19.24 o 
   5  -1   6       16.36       22.05      1.53 o 
   6  -1   6       88.49       92.45      2.52 o 
   7  -1   6       53.75       62.84      3.08 o 
   8  -1   6       36.65       39.98      3.24 o 
   9  -1   6        7.93        8.75      2.04 o 
  -6   0   6      123.89      126.78      5.46 o 
  -5   0   6      173.07      172.55      6.50 o 
  -4   0   6      711.44      749.47     21.20 o 
  -3   0   6     1268.13     1197.34     31.90 o 
  -2   0   6      909.72      867.34     23.52 o 
  -1   0   6      255.92      234.86      7.50 o 
   0   0   6        5.72        3.87      1.02 o 
   1   0   6        0.32        0.69      0.86 o 
   2   0   6       64.04       60.74      3.10 o 
   3   0   6      902.29      924.50     17.82 o 
   4   0   6      606.06      552.86     27.62 o 
   5   0   6      218.48      217.86      4.24 o 
   6   0   6        6.41        7.40      0.88 o 
   7   0   6      100.96      107.44      2.80 o 
   8   0   6       21.59       21.99      2.43 o 
   9   0   6       82.34       83.40      4.58 o 
  -7   1   6       27.31       25.97      2.75 o 
  -6   1   6      477.49      431.41     13.54 o 
  -5   1   6     1858.06     1779.52     47.15 o 
  -4   1   6      352.62      379.34      8.04 o 
  -3   1   6      387.45      443.17     12.85 o 
  -2   1   6      113.60       99.44      3.98 o 
   0   1   6       10.20       20.42      1.76 o 
   1   1   6       77.96       65.63      2.96 o 
   2   1   6      175.49      148.70      3.69 o 
   3   1   6      334.11      276.86      6.11 o 
   4   1   6      979.22      906.86     40.28 o 
   5   1   6      336.56      329.00     12.46 o 
   6   1   6        3.65        4.88      0.83 o 
   7   1   6        2.14        2.37      0.98 o 
   8   1   6      177.30      176.83      4.85 o 
  -7   2   6      172.16      179.03      7.29 o 
  -6   2   6      424.77      387.78     12.34 o 
  -5   2   6      935.43      887.82     17.31 o 
  -4   2   6       13.98       10.98      1.44 o 
  -3   2   6      215.95      220.00      7.15 o 
  -2   2   6      247.41      261.23      8.13 o 
  -1   2   6       30.72       34.10      2.22 o 
   0   2   6      942.69      950.56     25.51 o 
   1   2   6     2180.54     2205.03     40.55 o 
   2   2   6      392.59      378.08      7.85 o 
   3   2   6      250.52      236.14      5.34 o 
   4   2   6      500.26      526.95      8.54 o 
   5   2   6       17.04       16.59      0.94 o 
   6   2   6        1.71        2.01      1.25 o 
   7   2   6      158.53      150.86      6.06 o 
   8   2   6       65.78       67.38      3.96 o 
   9   2   6      106.60      112.41      5.42 o 
  -7   3   6      160.17      159.82      6.88 o 
  -6   3   6      139.52      134.01      5.86 o 
  -5   3   6        1.78        2.17      0.92 o 
  -4   3   6      611.77      579.22     14.78 o 
  -3   3   6       65.91       75.03      2.41 o 
  -2   3   6        2.74        4.44      0.71 o 
  -1   3   6      374.63      370.38      7.44 o 
   0   3   6     3079.58     3299.11     48.91 o 
   1   3   6     1552.13     1570.31     29.22 o 
   2   3   6      972.87     1015.32     19.30 o 
   3   3   6      398.90      387.61      8.08 o 
   4   3   6       22.40       20.57      1.44 o 
   5   3   6       92.82       92.90      2.87 o 
   6   3   6      168.84      164.26      6.53 o 
   7   3   6      246.64      248.36      8.91 o 
   8   3   6       50.08       64.86      4.10 o 
   9   3   6       40.23       42.32      3.61 o 
  -7   4   6      115.55      123.54      6.00 o 
  -6   4   6      185.22      204.04      5.46 o 
  -5   4   6       23.64       23.60      1.69 o 
  -4   4   6       29.84       26.88      1.67 o 
  -3   4   6      300.00      303.56      6.65 o 
  -2   4   6      511.25      511.60     10.19 o 
  -1   4   6      974.15     1006.55     23.63 o 
   0   4   6     1583.45     1610.24     36.69 o 
   1   4   6     1046.89     1064.81     20.21 o 
   2   4   6      169.14      169.41      4.12 o 
   3   4   6      147.45      163.42      4.09 o 
   4   4   6       50.78       53.38      3.29 o 
   5   4   6      242.34      244.10      8.61 o 
   6   4   6      460.65      440.12     13.87 o 
   7   4   6      147.89      145.74      6.32 o 
   8   4   6       41.48       41.39      3.54 o 
   9   4   6       10.98       15.81      2.66 o 
  -7   5   6       70.73       73.19      4.54 o 
  -6   5   6       67.02       64.74      2.87 o 
  -5   5   6       24.05       17.23      1.56 o 
  -4   5   6      378.57      371.98      8.17 o 
  -3   5   6      735.32      734.17     17.78 o 
  -2   5   6     1419.96     1402.88     37.55 o 
  -1   5   6      531.07      523.70     10.49 o 
   0   5   6      544.78      539.97     11.42 o 
   1   5   6      120.29      116.88      3.22 o 
   2   5   6       99.11      101.53      3.00 o 
   3   5   6       17.67       16.01      1.23 o 
   4   5   6       96.51       97.73      2.99 o 
   5   5   6      103.57      105.58      4.95 o 
   6   5   6      387.61      378.43     12.45 o 
   7   5   6      105.96      105.26      5.39 o 
   8   5   6       14.44       11.30      2.45 o 
  -6   6   6       46.48       54.61      4.24 o 
  -5   6   6        6.87        7.20      2.15 o 
  -4   6   6      304.07      313.54     10.76 o 
  -3   6   6     1060.97     1062.67     29.54 o 
  -2   6   6      626.25      643.94     18.68 o 
  -1   6   6      108.11      104.35      4.61 o 
   0   6   6        1.84        1.48      0.74 o 
   1   6   6        0.26        1.42      0.77 o 
   2   6   6        2.45        4.46      1.11 o 
   3   6   6      701.43      666.84     13.41 o 
   4   6   6      187.22      195.09      7.52 o 
   5   6   6      138.68      149.42      6.44 o 
   6   6   6      140.48      147.06      6.55 o 
   7   6   6       48.49       47.43      3.91 o 
   8   6   6        1.02        0.00      1.88 o 
  -6   7   6      118.02      117.80      6.41 o 
  -5   7   6      132.37      130.35      6.48 o 
  -4   7   6      156.77      160.83      7.06 o 
  -3   7   6      199.59      195.72      7.75 o 
  -2   7   6       20.68       21.48      2.55 o 
  -1   7   6       23.89       22.82      2.45 o 
   0   7   6        9.64       10.79      1.92 o 
   1   7   6        1.65        1.73      0.91 o 
   2   7   6      128.13      128.29      3.74 o 
   3   7   6      959.49      940.73     18.51 o 
   4   7   6      323.14      313.61     10.90 o 
   5   7   6       81.17       85.00      4.88 o 
   6   7   6        0.67        1.16      1.83 o 
   7   7   6        0.36        1.30      1.94 o 
  -5   8   6      160.21      166.30      7.89 o 
  -4   8   6       17.15       19.19      2.94 o 
  -3   8   6        3.47        2.41      1.90 o 
  -2   8   6       23.05       19.12      2.69 o 
  -1   8   6        3.40        2.62      1.88 o 
   0   8   6      103.75      107.01      5.12 o 
   1   8   6      181.83      194.31      7.27 o 
   2   8   6      311.29      314.39     10.22 o 
   3   8   6      170.31      175.81      7.41 o 
   4   8   6      149.66      129.51      6.27 o 
   5   8   6        1.73        0.81      1.97 o 
   6   8   6        2.02        0.23      1.99 o 
  -3   9   6        0.20        0.00      2.01 o 
  -2   9   6        0.10        0.63      2.13 o 
  -1   9   6       93.54      101.41      5.46 o 
   0   9   6      254.86      265.42      9.68 o 
   1   9   6      194.02      214.86      8.24 o 
   3   9   6        3.49        4.38      2.15 o 
   4   9   6       22.65       25.49      3.19 o 
   0  10   6       98.50      100.97      5.74 o 
   1  10   6      106.28      103.15      5.60 o 
  -2  -5   7       70.47       71.57      4.95 o 
  -1  -5   7       79.54       85.00      5.12 o 
   0  -5   7        4.36        3.40      1.51 o 
   1  -5   7        5.14        5.51      1.53 o 
   2  -5   7        1.03        4.93      2.52 o 
   3  -5   7       62.45       73.84      5.25 o 
   4  -5   7      102.07      101.20      6.25 o 
  -4  -4   7       79.59       90.49      5.79 o 
  -3  -4   7      163.06      191.95      8.36 o 
  -2  -4   7      272.86      296.76     10.90 o 
  -1  -4   7       46.78       47.01      2.59 o 
   0  -4   7        1.52        1.32      1.85 o 
   1  -4   7      206.21      213.61      8.54 o 
   2  -4   7       75.00       79.40      5.00 o 
   3  -4   7      228.75      241.76      9.58 o 
   4  -4   7      148.59      154.91      7.29 o 
   5  -4   7       57.13       60.21      4.70 o 
   6  -4   7       19.27       16.60      3.24 o 
  -5  -3   7      197.19      209.84      9.03 o 
  -4  -3   7      101.04      124.07      6.44 o 
  -3  -3   7      177.48      186.14      7.94 o 
  -2  -3   7      193.56      185.92      5.20 o 
  -1  -3   7       25.49       23.22      2.52 o 
   0  -3   7      304.48      304.49     10.44 o 
   1  -3   7      783.89      761.37     22.36 o 
   2  -3   7      342.40      342.18     11.69 o 
   3  -3   7      286.83      305.53     10.81 o 
   4  -3   7      164.31      175.49      7.50 o 
   5  -3   7       29.49       23.24      3.03 o 
   6  -3   7       38.57       35.32      3.61 o 
   7  -3   7       99.36       98.10      5.79 o 
  -6  -2   7      143.82      148.10      7.13 o 
  -5  -2   7      173.75      188.70      8.01 o 
  -4  -2   7      284.47      276.81     10.16 o 
  -3  -2   7        0.69        0.00      1.69 o 
  -2  -2   7       39.45       39.28      2.89 o 
  -1  -2   7      224.38      211.07      7.52 o 
   0  -2   7     1193.08     1144.29     31.41 o 
   1  -2   7      170.86      151.76      6.23 o 
   2  -2   7      783.68      766.02     22.08 o 
   3  -2   7      137.17      137.52      6.00 o 
   4  -2   7       59.67       58.24      3.87 o 
   5  -2   7        0.44        0.53      1.69 o 
   6  -2   7      175.82      186.44      7.69 o 
   7  -2   7      129.23      136.14      6.46 o 
   8  -2   7       57.36       60.12      4.51 o 
  -6  -1   7      145.22      148.45      6.81 o 
  -5  -1   7      331.39      344.54     11.74 o 
  -4  -1   7       35.43       33.17      3.08 o 
  -3  -1   7      631.88      537.94     15.63 o 
  -2  -1   7     1047.02      991.83     27.20 o 
  -1  -1   7      707.60      674.54     19.21 o 
   0  -1   7      329.79      311.00      9.98 o 
   1  -1   7      481.99      487.50     14.58 o 
   2  -1   7      258.99      257.36      8.73 o 
   3  -1   7        1.40        2.38      1.39 o 
   4  -1   7        5.05        6.00      1.55 o 
   5  -1   7       13.68       10.86      2.04 o 
   6  -1   7      110.71      119.19      5.51 o 
   7  -1   7      215.83      225.92      5.95 o 
   8  -1   7      127.21      143.96      6.25 o 
  -6   0   7       27.24       34.98      3.19 o 
  -5   0   7        0.02        1.46      1.69 o 
  -4   0   7      137.26      140.42      5.97 o 
  -3   0   7      466.67      448.36     13.24 o 
  -2   0   7     1400.06     1280.68     34.31 o 
  -1   0   7      707.42      647.64     18.29 o 
   0   0   7      171.76      154.89      5.74 o 
   1   0   7     1004.88      947.92     25.97 o 
   2   0   7        3.35        4.98      1.34 o 
   3   0   7       40.44       42.15      2.80 o 
   4   0   7      475.97      467.42      9.85 o 
   5   0   7      256.17      258.49      6.17 o 
   6   0   7      113.64      124.63      3.05 o 
   7   0   7       99.70      107.13      2.90 o 
  -7   1   7       15.66       12.73      2.45 o 
  -5   1   7      198.66      199.14      7.31 o 
  -3   1   7      185.77      203.54      7.22 o 
  -2   1   7      602.28      555.44     15.97 o 
  -1   1   7      969.14      925.68     25.28 o 
   0   1   7      109.66      101.41      4.21 o 
   1   1   7      131.08      127.13      4.88 o 
   2   1   7        0.78        0.00      0.86 o 
   3   1   7      827.30      842.31     27.53 o 
   4   1   7      870.19      844.93     16.58 o 
   5   1   7      731.74      744.97     14.85 o 
   6   1   7      120.96      127.18      4.72 o 
   7   1   7       30.05       33.33      2.92 o 
   8   1   7       72.52       73.43      4.35 o 
  -7   2   7        3.96        3.73      1.74 o 
  -6   2   7       61.14       63.19      3.91 o 
  -5   2   7      231.01      221.11      7.92 o 
  -4   2   7      784.40      806.81     22.45 o 
  -3   2   7      317.49      318.75      9.95 o 
  -2   2   7      198.50      203.87      6.97 o 
  -1   2   7       57.88       59.70      3.10 o 
   0   2   7       45.88       58.26      2.92 o 
   1   2   7      170.80      169.36      6.04 o 
   2   2   7      559.51      481.42      9.88 o 
   3   2   7      946.39      878.56     39.43 o 
   4   2   7      479.56      469.22      9.81 o 
   5   2   7      738.99      745.98     14.87 o 
   6   2   7      255.60      244.77      9.98 o 
   7   2   7       23.06       24.72      2.57 o 
   8   2   7       30.73       35.53      3.19 o 
  -7   3   7       15.32       17.55      2.50 o 
  -6   3   7      149.48      144.03      6.18 o 
  -5   3   7      600.18      565.05     11.75 o 
  -4   3   7      115.78      107.60      3.25 o 
  -3   3   7      383.43      392.68     12.30 o 
  -2   3   7      246.71      243.14      6.94 o 
  -1   3   7      106.53      113.20      4.51 o 
   0   3   7      117.02      127.59      4.88 o 
   1   3   7     1823.37     1765.97     87.16 o 
   2   3   7     1425.97     1448.81     27.24 o 
   3   3   7      557.44      517.32     10.62 o 
   4   3   7      615.37      582.89     11.88 o 
   5   3   7       66.91       68.37      4.05 o 
   6   3   7       15.54       18.13      2.11 o 
   7   3   7       21.07       21.62      2.45 o 
   8   3   7      201.76      196.90      7.73 o 
   9   3   7       45.81       55.14      4.05 o 
  -7   4   7       33.03       35.42      3.29 o 
  -6   4   7      266.53      274.86      9.75 o 
  -5   4   7      185.58      184.40      4.98 o 
  -4   4   7        2.69        4.45      1.20 o 
  -3   4   7      225.92      221.58      7.66 o 
  -2   4   7       15.69       10.56      1.62 o 
  -1   4   7      210.62      187.64      6.55 o 
   0   4   7     1983.40     2071.38     38.38 o 
   1   4   7     1704.15     1739.54     32.47 o 
   2   4   7     1046.82     1050.68     22.63 o 
   3   4   7      233.81      209.02      5.02 o 
   4   4   7       61.34       57.59      2.28 o 
   5   4   7       86.75       90.93      3.04 o 
   6   4   7      107.36      109.98      5.35 o 
   7   4   7       61.23       68.57      4.31 o 
   8   4   7      101.95      101.41      5.46 o 
  -6   5   7      136.02      138.24      6.27 o 
  -5   5   7       69.33       71.16      4.21 o 
  -4   5   7       40.87       43.06      3.24 o 
  -3   5   7      119.23      114.84      5.14 o 
  -2   5   7      294.60      291.83      9.56 o 
  -1   5   7      553.27      564.49     12.14 o 
   0   5   7     1139.90     1140.36     31.15 o 
   1   5   7      289.47      280.40      8.87 o 
   2   5   7       57.76       64.62      2.38 o 
   3   5   7       23.11       24.51      1.70 o 
   4   5   7        0.19        2.15      0.88 o 
   5   5   7       49.52       47.41      3.52 o 
   6   5   7      209.29      196.53      7.92 o 
   7   5   7      220.99      209.33      8.38 o 
   8   5   7       80.65       88.01      5.21 o 
  -6   6   7       65.86       73.57      4.91 o 
  -5   6   7       14.63       12.45      2.48 o 
  -4   6   7       43.70       43.84      3.47 o 
  -3   6   7      510.74      512.71     15.67 o 
  -2   6   7      430.49      402.15     12.59 o 
  -1   6   7      227.47      219.01      7.71 o 
   0   6   7       59.86       60.29      2.29 o 
   1   6   7       52.58       50.49      2.10 o 
   2   6   7       36.60       32.79      1.84 o 
   3   6   7       28.27       23.68      2.27 o 
   4   6   7       39.53       47.01      2.88 o 
   5   6   7      158.16      172.73      7.25 o 
   6   6   7      303.38      313.03     11.18 o 
   7   6   7      245.84      229.77      9.19 o 
   8   6   7       20.17       16.16      2.89 o 
  -5   7   7        8.55        9.54      2.48 o 
  -4   7   7       23.45       24.70      2.99 o 
  -3   7   7      201.91      193.08      7.69 o 
  -2   7   7      196.62      177.29      7.04 o 
  -1   7   7       18.25       20.93      2.43 o 
   0   7   7       67.01       64.03      3.66 o 
   1   7   7       31.20       27.77      1.75 o 
   2   7   7        5.91       16.75      5.56 o 
   3   7   7      177.75      173.81      4.77 o 
   4   7   7      341.34      344.24     11.90 o 
   5   7   7      169.54      167.52      7.34 o 
   6   7   7      121.38      125.74      6.32 o 
   7   7   7       35.42       31.34      3.47 o 
  -4   8   7        8.73        9.65      2.55 o 
  -3   8   7       83.28       89.21      5.14 o 
  -2   8   7      114.82      116.67      5.79 o 
  -1   8   7       30.84       28.59      2.94 o 
   0   8   7        9.49        6.94      1.99 o 
   1   8   7        7.96        6.48      1.85 o 
   2   8   7       30.39       33.65      2.11 o 
   3   8   7      518.42      488.54     15.69 o 
   4   8   7      218.95      212.89      8.73 o 
   5   8   7       55.77       62.64      4.58 o 
   6   8   7       17.95       20.60      3.15 o 
  -3   9   7       28.89       31.71      3.61 o 
  -2   9   7       29.93       33.89      3.63 o 
  -1   9   7        6.19        2.45      2.11 o 
   0   9   7       57.01       57.92      4.14 o 
   1   9   7       67.89       64.70      4.14 o 
   2   9   7       71.58       73.26      4.17 o 
   3   9   7      124.09      132.25      6.53 o 
   4   9   7       78.39       81.81      5.23 o 
   0  -5   8      118.12      133.07      4.82 o 
   1  -5   8      124.50      117.61      4.38 o 
   2  -5   8        3.76        0.49      2.48 o 
  -2  -4   8       67.58       70.86      5.05 o 
  -1  -4   8      176.55      189.87      5.71 o 
   0  -4   8       55.10       58.13      4.31 o 
   1  -4   8       13.16       11.76      2.69 o 
   2  -4   8        1.56        0.65      2.13 o 
   3  -4   8       37.72       34.00      3.84 o 
   4  -4   8      165.16      163.47      7.89 o 
   5  -4   8      210.35      233.33      9.79 o 
  -4  -3   8      129.38      146.85      7.59 o 
  -3  -3   8      145.81      159.98      7.71 o 
  -2  -3   8      309.45      352.94     12.66 o 
  -1  -3   8      189.40      187.11      7.48 o 
   0  -3   8        9.03        6.60      2.18 o 
   1  -3   8      166.32      174.98      7.50 o 
   2  -3   8      268.47      286.02     10.51 o 
   3  -3   8      279.12      271.88     10.16 o 
   4  -3   8      251.73      261.88     10.05 o 
   5  -3   8       41.12       52.18      4.35 o 
   6  -3   8       31.82       28.63      3.50 o 
  -5  -2   8      150.19      166.53      7.99 o 
  -4  -2   8      203.09      229.14      9.54 o 
  -3  -2   8      141.25      175.00      7.96 o 
  -2  -2   8      169.65      158.43      6.30 o 
  -1  -2   8       29.88       26.99      2.57 o 
   0  -2   8       87.87       86.55      4.63 o 
   1  -2   8     1408.62     1389.75     38.10 o 
   2  -2   8      400.54      383.40     12.64 o 
   3  -2   8       94.75       98.70      5.21 o 
   4  -2   8      130.08      137.27      6.34 o 
   5  -2   8       51.13       51.53      3.94 o 
   6  -2   8        7.70        6.69      2.31 o 
   7  -2   8       36.29       32.71      3.61 o 
  -5  -1   8      208.50      245.16      9.75 o 
  -4  -1   8      212.74      242.76      9.63 o 
  -2  -1   8      285.18      246.55      8.52 o 
  -1  -1   8       89.09      103.75      4.81 o 
   0  -1   8      339.46      306.74     10.14 o 
   1  -1   8      255.80      228.24      8.22 o 
   2  -1   8      228.53      204.40      7.62 o 
   3  -1   8      208.47      205.07      7.69 o 
   4  -1   8       80.03       78.54      4.33 o 
   5  -1   8      177.41      166.57      6.92 o 
   6  -1   8       35.64       34.17      3.19 o 
   7  -1   8      154.56      169.89      7.27 o 
  -6   0   8       45.50       46.27      4.03 o 
  -5   0   8       84.67      112.08      5.79 o 
  -4   0   8       94.57      101.46      5.51 o 
  -3   0   8       50.41       46.39      3.13 o 
  -2   0   8      480.72      445.58     13.45 o 
  -1   0   8      447.61      395.30     12.18 o 
   0   0   8       85.91       81.23      4.00 o 
   1   0   8        9.39        8.89      1.69 o 
   2   0   8      955.57      878.66     24.63 o 
   3   0   8      169.74      160.16      6.23 o 
   4   0   8       10.14        8.98      1.76 o 
   5   0   8        2.50        3.52      1.60 o 
   6   0   8       71.58       68.35      2.85 o 
   7   0   8      257.78      281.02      6.97 o 
  -5   1   8       18.15       27.92      2.92 o 
  -3   1   8       41.26       35.88      3.06 o 
  -2   1   8      109.89      121.07      5.21 o 
  -1   1   8      804.74      758.11     21.32 o 
   0   1   8      371.59      352.99     11.00 o 
   1   1   8      399.01      394.75     12.08 o 
   2   1   8      275.62      283.06      9.26 o 
   3   1   8        0.15        0.16      1.18 o 
   4   1   8      396.39      389.30     10.66 o 
   5   1   8      494.65      471.81     10.12 o 
   6   1   8      119.20      122.54      3.81 o 
   7   1   8      214.64      220.49      8.26 o 
   8   1   8      103.51      116.74      5.67 o 
  -6   2   8       47.93       46.76      3.63 o 
  -5   2   8       22.10       18.47      2.29 o 
  -4   2   8        0.85        0.00      1.32 o 
  -3   2   8       85.21       85.63      4.17 o 
  -2   2   8      372.30      373.50     11.55 o 
   0   2   8      388.29      394.35     12.11 o 
   1   2   8      116.02       96.83      4.31 o 
   2   2   8        0.12        0.80      0.84 o 
   3   2   8      200.52      201.29      5.06 o 
   4   2   8     1102.68     1084.97     21.08 o 
   5   2   8      879.75      872.24     17.35 o 
   6   2   8      222.00      221.96      8.40 o 
   7   2   8        8.14        6.67      1.92 o 
   8   2   8       37.99       41.46      3.47 o 
  -6   3   8       15.28       18.22      2.48 o 
  -5   3   8       64.72       62.32      3.77 o 
  -4   3   8      641.91      626.97     18.22 o 
  -3   3   8      218.75      223.57      7.80 o 
  -2   3   8      382.15      396.78     12.20 o 
  -1   3   8      278.08      263.94      8.73 o 
   0   3   8        2.18        1.37      1.11 o 
   1   3   8       60.57       59.69      2.30 o 
   2   3   8      387.55      391.57      8.46 o 
   3   3   8      572.78      580.81     11.95 o 
   4   3   8      386.09      400.00      8.78 o 
   5   3   8      343.87      327.37      7.51 o 
   6   3   8       94.13       93.66      4.84 o 
   7   3   8        0.96        0.83      1.60 o 
   8   3   8        6.72        6.23      2.08 o 
  -5   4   8      216.68      215.60      8.03 o 
  -4   4   8     1007.93      960.47     26.85 o 
  -3   4   8      119.38      108.57      4.86 o 
  -2   4   8      164.01      158.24      6.09 o 
  -1   4   8        2.01        1.16      1.25 o 
   0   4   8       50.40       53.80      2.16 o 
   1   4   8      620.33      586.95     11.92 o 
   2   4   8      853.42      877.38     17.22 o 
   3   4   8       88.55       94.95      4.54 o 
   4   4   8        7.89        8.21      1.19 o 
   5   4   8       83.78       89.51      5.29 o 
   6   4   8       28.73       28.47      2.82 o 
   7   4   8        4.35        5.21      1.92 o 
   8   4   8       45.35       52.11      3.94 o 
  -5   5   8      244.12      229.65      8.61 o 
  -4   5   8       30.53       28.61      2.80 o 
  -3   5   8      191.48      184.75      7.04 o 
  -2   5   8        1.52        3.01      1.48 o 
  -1   5   8       27.42       26.41      2.45 o 
   0   5   8       97.36       98.53      5.79 o 
   1   5   8      431.40      404.19      8.68 o 
   2   5   8      191.72      184.24      4.75 o 
   3   5   8       94.92      102.29      3.25 o 
   4   5   8       71.91       78.36      4.28 o 
   5   5   8       21.26       19.42      2.43 o 
   6   5   8       14.96       15.49      2.50 o 
   7   5   8       36.81       39.65      3.68 o 
   8   5   8      140.56      133.26      6.57 o 
  -5   6   8       81.57       82.34      4.86 o 
  -4   6   8        1.72        3.38      1.81 o 
  -3   6   8       21.42       20.76      2.52 o 
  -2   6   8       23.79       23.98      2.52 o 
  -1   6   8        6.17        6.85      1.74 o 
   0   6   8       65.26       59.77      3.47 o 
   1   6   8      197.00      188.77      6.81 o 
   2   6   8      195.43      198.58      8.83 o 
   3   6   8       97.73       94.08      3.15 o 
   4   6   8       51.87       50.25      2.33 o 
   5   6   8       22.76       26.02      2.94 o 
   6   6   8      114.65      122.73      6.23 o 
   7   6   8      162.35      158.29      7.43 o 
  -5   7   8       31.57       34.58      3.66 o 
  -4   7   8       32.83       31.81      3.29 o 
  -3   7   8       12.83       13.68      2.41 o 
  -2   7   8       33.54       35.46      3.13 o 
  -1   7   8      156.37      150.21      6.32 o 
   0   7   8      121.57      125.56      5.44 o 
   1   7   8      194.36      182.71      6.83 o 
   2   7   8       56.98       58.74      2.50 o 
   3   7   8        2.43        2.20      1.17 o 
   4   7   8        2.23        5.42      2.13 o 
   5   7   8       60.49       61.60      4.49 o 
   6   7   8       70.43       73.84      5.02 o 
   7   7   8      157.92      159.70      7.66 o 
  -4   8   8       20.06       16.78      2.94 o 
  -3   8   8       37.08       31.48      3.31 o 
  -2   8   8      233.72      218.68      8.61 o 
  -1   8   8      232.84      237.59      8.87 o 
   0   8   8       82.57       89.72      4.72 o 
   1   8   8       27.07       26.37      2.66 o 
   2   8   8        1.30        1.04      1.14 o 
   3   8   8        3.36        3.76      1.33 o 
   4   8   8      138.08      128.66      6.55 o 
   5   8   8       69.65       80.69      5.28 o 
  -2   9   8      156.46      154.28      7.22 o 
  -1   9   8       53.48       62.89      4.44 o 
   0   9   8       36.80       37.32      3.50 o 
   1   9   8        0.00        0.00      1.69 o 
   2   9   8        0.79        1.48      1.85 o 
   3   9   8       36.82       41.00      3.87 o 
   4   9   8      192.63      215.86      9.21 o 
   0  -4   9      113.08      120.02      6.48 o 
   1  -4   9      209.24      220.90      9.31 o 
   2  -4   9       50.46       61.57      4.95 o 
   3  -4   9        6.77        5.46      2.78 o 
  -2  -3   9      181.90      207.85      9.49 o 
  -1  -3   9      115.74       99.86      5.39 o 
   0  -3   9      127.31      138.82      6.62 o 
   1  -3   9        2.33        3.66      2.25 o 
   2  -3   9        1.19        0.00      2.01 o 
   3  -3   9        8.29        7.43      2.64 o 
   4  -3   9       62.41       64.47      4.72 o 
   5  -3   9       98.42       94.68      5.86 o 
  -3  -2   9      153.23      190.70      9.21 o 
  -1  -2   9      186.67      188.31      7.48 o 
   0  -2   9        6.68        6.32      2.01 o 
   1  -2   9        6.78        8.38      2.18 o 
   2  -2   9      136.13      138.06      6.41 o 
   3  -2   9       35.55       34.21      3.45 o 
   4  -2   9      129.07      127.22      6.32 o 
   5  -2   9       71.29       68.01      4.65 o 
   6  -2   9       42.88       51.92      4.31 o 
  -4  -1   9      262.87      342.11     13.29 o 
  -2  -1   9      122.70      106.09      4.98 o 
  -1  -1   9      138.16      130.65      5.76 o 
   0  -1   9       30.68       28.29      2.73 o 
   1  -1   9      112.33      108.06      5.25 o 
   2  -1   9      422.95      370.93     12.20 o 
   3  -1   9       97.83       88.89      4.77 o 
   4  -1   9      140.49      141.44      6.37 o 
   5  -1   9       85.18       91.53      5.09 o 
   6  -1   9       42.40       39.00      3.59 o 
   7  -1   9        0.59        0.00      2.08 o 
  -5   0   9      140.64      183.57      8.59 o 
  -4   0   9      110.74      156.67      7.99 o 
  -3   0   9      187.62      173.52      6.85 o 
  -2   0   9        7.95        8.26      1.85 o 
  -1   0   9       19.38       16.23      2.11 o 
   0   0   9        2.71        1.53      1.46 o 
   1   0   9      438.56      390.03     12.48 o 
   2   0   9       47.05       44.00      3.29 o 
   3   0   9      333.99      321.00     10.76 o 
   4   0   9      156.44      142.94      6.11 o 
   5   0   9      126.87      127.94      5.79 o 
   6   0   9        6.27        2.55      1.78 o 
   7   0   9      108.61      111.60      5.72 o 
  -5   1   9      115.38      150.83      7.43 o 
  -3   1   9      204.67      198.94      7.71 o 
  -2   1   9      120.64       96.27      4.72 o 
  -1   1   9      147.45      139.31      5.81 o 
   0   1   9      109.14       96.60      4.56 o 
   1   1   9      137.06      129.79      5.53 o 
   2   1   9      291.94      261.64      9.00 o 
   3   1   9      412.90      383.43     12.22 o 
   4   1   9       27.52       29.00      2.66 o 
   5   1   9        0.26        3.33      1.15 o 
   6   1   9       50.27       50.12      2.53 o 
   7   1   9      179.77      189.86      5.40 o 
   8   1   9      153.80      166.00      7.25 o 
  -4   2   9      134.33      247.52     11.50 o 
  -3   2   9       10.57       16.69      3.03 o 
  -2   2   9       61.39       76.37      4.61 o 
  -1   2   9      675.00      696.79     20.39 o 
   0   2   9      540.42      546.25     16.34 o 
   1   2   9      259.18      236.37      8.29 o 
   2   2   9      689.16      685.98     19.77 o 
   3   2   9        5.68        5.36      1.14 o 
   4   2   9       85.73       81.62      3.07 o 
   5   2   9      336.29      320.15      7.54 o 
   6   2   9      121.83      122.46      3.93 o 
   7   2   9       42.76       43.84      3.61 o 
   8   2   9       22.48       23.68      2.94 o 
  -4   3   9        2.65        4.07      1.81 o 
  -3   3   9       81.28       85.12      4.47 o 
  -2   3   9      193.25      199.26      7.43 o 
  -1   3   9      814.34      803.68     22.75 o 
   1   3   9       89.38       80.12      4.21 o 
   2   3   9       19.83       19.92      1.53 o 
   3   3   9       37.80       35.85      1.97 o 
   4   3   9      243.09      229.84      5.83 o 
   5   3   9      187.31      183.05      5.06 o 
   6   3   9       94.96      101.28      3.51 o 
   7   3   9        7.07        8.70      2.18 o 
   8   3   9        6.67        8.33      2.29 o 
  -5   4   9       23.27       24.88      2.78 o 
  -4   4   9      192.95      174.49      6.99 o 
  -3   4   9      720.18      695.95     20.21 o 
  -2   4   9      414.03      401.95     12.62 o 
  -1   4   9      184.11      182.08      6.90 o 
   0   4   9       23.85       20.58      2.22 o 
   1   4   9        5.59        6.47      1.13 o 
   2   4   9        7.11        7.66      1.57 o 
   3   4   9       12.83       11.78      1.64 o 
   4   4   9       74.38       76.93      3.74 o 
   5   4   9       44.83       48.69      4.95 o 
   6   4   9      185.85      177.08      7.48 o 
   7   4   9       63.24       61.25      4.35 o 
   8   4   9       16.27       19.84      2.92 o 
  -5   5   9      157.34      151.14      6.74 o 
  -4   5   9      607.99      559.49     17.11 o 
  -3   5   9      156.24      151.90      6.37 o 
  -2   5   9      130.62      130.30      5.65 o 
  -1   5   9       66.99       63.70      3.66 o 
   0   5   9        0.60        2.57      1.00 o 
   1   5   9       39.11       36.50      1.98 o 
   2   5   9       64.97       60.92      2.55 o 
   3   5   9      113.73      114.29      3.61 o 
   4   5   9       89.52       91.31      3.45 o 
   5   5   9      161.61      173.47      4.94 o 
   6   5   9       72.05       68.36      4.51 o 
   7   5   9       30.22       24.35      2.99 o 
  -5   6   9      160.57      166.44      7.38 o 
  -4   6   9      122.82      117.89      5.83 o 
  -3   6   9        3.86        5.14      1.83 o 
  -2   6   9      179.62      164.82      6.69 o 
  -1   6   9      129.10      107.69      5.02 o 
   0   6   9       14.95       13.96      1.36 o 
   1   6   9      139.23      133.82      3.96 o 
   2   6   9      299.27      290.20      6.92 o 
   3   6   9      339.72      332.62      7.78 o 
   4   6   9      138.70      137.51      4.19 o 
   5   6   9       93.06       90.72      5.12 o 
   6   6   9        1.42        1.23      1.74 o 
   7   6   9        5.68        7.94      2.43 o 
  -4   7   9       35.35       33.47      3.43 o 
  -3   7   9       87.82       78.66      4.72 o 
  -2   7   9       18.79       21.04      2.66 o 
  -1   7   9        0.84        1.92      1.74 o 
   0   7   9       76.28       76.55      4.24 o 
   1   7   9      420.65      399.46     23.06 o 
   2   7   9      255.70      238.46      6.05 o 
   3   7   9      147.59      155.05      4.59 o 
   4   7   9       75.44       74.14      4.63 o 
   5   7   9        7.36        4.61      2.08 o 
   6   7   9       24.12       27.85      3.36 o 
  -3   8   9        2.08        4.56      2.20 o 
  -2   8   9       85.96       87.76      5.14 o 
  -1   8   9      140.93      136.60      6.30 o 
   0   8   9      202.74      196.64      7.78 o 
   1   8   9      192.20      174.05      6.94 o 
   2   8   9      130.51      131.47     10.16 o 
   3   8   9        0.65        2.09      1.74 o 
   4   8   9        8.79        5.44      2.29 o 
   5   8   9       10.39       10.67      2.66 o 
  -1   9   9      209.14      202.45      8.45 o 
   0   9   9       82.75       90.56      5.09 o 
   1   9   9       50.21       54.31      3.96 o 
   2   9   9       10.23       10.44      2.31 o 
   3   9   9        4.86        8.15      2.27 o 
   0  -3  10       75.74       73.15      5.00 o 
   1  -3  10      128.35      140.56      7.11 o 
   2  -3  10      124.18      119.63      6.57 o 
  -1  -2  10       58.72       41.85      3.70 o 
   0  -2  10      141.57      133.50      6.34 o 
   1  -2  10       55.84       60.49      4.35 o 
   2  -2  10       30.02       26.76      3.22 o 
   3  -2  10       11.36       12.38      2.73 o 
   4  -2  10        0.46        1.46      2.20 o 
   5  -2  10       35.46       31.60      3.66 o 
  -2  -1  10      164.48      151.81      6.53 o 
  -1  -1  10      213.03      183.06      7.43 o 
   0  -1  10      186.00      171.16      7.15 o 
   1  -1  10       51.90       56.07      3.96 o 
   2  -1  10        2.39        4.35      1.99 o 
   3  -1  10       10.64       13.52      2.52 o 
   4  -1  10       65.06       70.16      4.54 o 
   5  -1  10      128.93      134.88      6.55 o 
   6  -1  10       68.52       84.68      5.39 o 
  -4   0  10      145.07      265.90     12.82 o 
  -2   0  10      149.76      149.19      6.48 o 
  -1   0  10      326.25      303.89     10.49 o 
   0   0  10      203.03      172.27      7.06 o 
   1   0  10       36.30       33.31      3.06 o 
   2   0  10      448.20      412.29     13.38 o 
   3   0  10      198.40      190.21      7.66 o 
   4   0  10      135.66      140.81      6.34 o 
   5   0  10      175.34      173.38      7.34 o 
   6   0  10       59.37       57.89      4.17 o 
  -3   1  10      243.10      264.05      9.98 o 
  -2   1  10      224.75      221.85      8.59 o 
  -1   1  10        3.76        4.40      1.85 o 
   0   1  10       16.90       11.34      2.13 o 
   1   1  10      135.11      132.62      5.90 o 
   2   1  10      400.59      356.55     11.78 o 
   3   1  10      364.97      330.46     11.20 o 
   4   1  10      222.67      201.64      7.85 o 
   5   1  10       63.21       57.64      3.89 o 
   6   1  10       48.80       52.14      2.77 o 
   7   1  10       23.77       23.62      2.08 o 
  -3   2  10      298.27      427.99     15.37 o 
  -2   2  10       14.35       15.81      2.85 o 
  -1   2  10      215.39      198.75      7.99 o 
   0   2  10      364.38      332.99     11.23 o 
   1   2  10      350.72      320.05     10.81 o 
   2   2  10       76.25       71.71      4.12 o 
   3   2  10      486.19      428.22     13.56 o 
   4   2  10       77.62       79.74      4.90 o 
   5   2  10        2.13        0.34      1.08 o 
   6   2  10        4.65        3.48      1.30 o 
   7   2  10        7.16        9.38      2.34 o 
   0   3  10      772.01      856.05     24.93 o 
   1   3  10      234.98      246.69      8.98 o 
   2   3  10      121.45      115.44      5.35 o 
   3   3  10      145.95      139.70      4.27 o 
   4   3  10       23.46       22.19      1.79 o 
   5   3  10       15.87       17.18      1.75 o 
   6   3  10       27.63       29.81      2.12 o 
   7   3  10        5.61        5.42      2.15 o 
  -4   4  10       37.01       36.16      3.36 o 
  -3   4  10       42.11       40.86      3.47 o 
  -2   4  10      145.71      147.08      6.32 o 
  -1   4  10      240.00      239.93      8.66 o 
   0   4  10      456.28      460.93     14.24 o 
   2   4  10      138.80      130.18      4.07 o 
   3   4  10       71.33       67.70      2.83 o 
   4   4  10        3.81        3.88      1.23 o 
   5   4  10      116.23      114.27      5.43 o 
   6   4  10      211.78      204.56      8.45 o 
   7   4  10       75.95       82.94      5.14 o 
  -4   5  10       65.84       61.04      4.10 o 
  -3   5  10      285.55      265.97      9.56 o 
  -2   5  10      103.65       98.43      4.95 o 
  -1   5  10      143.65      146.09      6.20 o 
   0   5  10      216.74      214.89      8.01 o 
   1   5  10      112.84      120.16      3.84 o 
   2   5  10       39.03       38.94      2.21 o 
   3   5  10        6.23        6.48      1.33 o 
   4   5  10      100.36       97.19      3.54 o 
   5   5  10      157.65      169.59      5.02 o 
   6   5  10      228.35      232.22      9.31 o 
   7   5  10      117.85      116.62      6.30 o 
  -4   6  10       65.43       63.08      4.35 o 
  -3   6  10      428.49      395.86     13.15 o 
  -2   6  10       91.48       89.98      4.86 o 
  -1   6  10      138.19      127.34      5.72 o 
   0   6  10       36.92       32.96      2.03 o 
   1   6  10       14.43       11.43      1.48 o 
   2   6  10       59.49       52.91      2.59 o 
   3   6  10      287.57      299.06      7.33 o 
   4   6  10      172.44      191.02      8.01 o 
   5   6  10       93.85      103.08      5.76 o 
   6   6  10      114.74      109.05      6.06 o 
  -3   7  10       45.24       48.66      3.91 o 
  -2   7  10      119.78      104.26      5.39 o 
  -1   7  10       34.74       31.11      3.10 o 
   0   7  10        1.92        1.78      1.85 o 
   1   7  10       51.15       47.46      2.48 o 
   2   7  10      263.63      244.06      6.31 o 
   3   7  10      310.68      312.16      7.65 o 
   4   7  10      160.42      171.73      5.11 o 
   5   7  10       54.94       55.67      4.42 o 
  -2   8  10       25.03       26.27      3.19 o 
  -1   8  10        7.61        6.67      2.27 o 
   0   8  10       42.80       43.03      3.61 o 
   1   8  10      184.11      177.29      7.20 o 
   2   8  10      208.87      201.16      7.71 o 
   3   8  10      104.11      115.62      8.24 o 
   4   8  10       24.22       27.18      3.33 o 
  -1  -1  11      143.59      138.47      6.57 o 
   0  -1  11       90.05       76.71      4.79 o 
   1  -1  11      152.55      139.28      6.57 o 
   2  -1  11       66.47       68.36      4.65 o 
   3  -1  11       28.05       22.13      3.03 o 
   4  -1  11        2.61        1.27      1.90 o 
  -2   0  11      128.16      126.04      6.27 o 
  -1   0  11      172.32      155.35      6.99 o 
   0   0  11      212.14      194.77      7.94 o 
   1   0  11       72.85       58.29      4.07 o 
   2   0  11       12.15       11.69      2.43 o 
   3   0  11       22.62       19.77      2.78 o 
   4   0  11       39.19       33.33      3.36 o 
   5   0  11      163.29      155.05      7.13 o 
  -2   1  11       80.11       88.91      5.25 o 
  -1   1  11      214.39      208.64      8.38 o 
   0   1  11      210.14      190.23      7.82 o 
   1   1  11       38.04       33.98      3.19 o 
   2   1  11      109.15       96.85      5.23 o 
   3   1  11      424.98      382.59     12.82 o 
   4   1  11      146.30      150.51      6.76 o 
   5   1  11      133.54      136.92      6.39 o 
   6   1  11       33.38       35.51      3.45 o 
  -3   2  11      129.81      199.12      9.79 o 
  -2   2  11      157.12      185.70      8.66 o 
  -1   2  11       21.04       20.12      3.08 o 
   0   2  11        4.19        8.17      2.22 o 
   1   2  11       39.12       31.06      3.08 o 
   2   2  11      500.35      472.48     15.05 o 
   3   2  11      121.69      119.86      5.79 o 
   4   2  11      124.22      122.78      5.97 o 
   5   2  11       61.52       62.96      4.24 o 
   6   2  11       76.35       81.52      3.50 o 
  -3   3  11      161.45      493.27     23.22 o 
  -2   3  11       77.64      142.89      9.00 o 
  -1   3  11      168.62      196.62      9.07 o 
   0   3  11      155.56      170.67      7.71 o 
   1   3  11      108.29      111.67      5.72 o 
   2   3  11       80.81       83.96      4.75 o 
   3   3  11       79.30       75.26      4.47 o 
   4   3  11      201.37      197.86      6.32 o 
   5   3  11       50.51       51.79      2.82 o 
   6   3  11       37.17       42.03      2.68 o 
  -3   4  11       38.60       39.72      3.66 o 
  -2   4  11        0.00        0.39      1.64 o 
   1   4  11      148.86      158.73      7.13 o 
   2   4  11       61.65       58.89      4.10 o 
   3   4  11      296.62      285.25      7.23 o 
   4   4  11       67.77       71.48      3.11 o 
   5   4  11        0.07        0.00      1.20 o 
   6   4  11       45.90       45.00      4.10 o 
  -3   5  11        0.53        0.00      1.67 o 
  -2   5  11        9.75       10.12      2.34 o 
  -1   5  11       25.74       26.62      2.94 o 
   0   5  11      250.83      226.37      8.54 o 
   1   5  11      308.36      321.16     10.93 o 
   2   5  11       81.31       86.88      4.79 o 
   3   5  11       68.15       61.69      2.90 o 
   4   5  11        0.44        0.95      1.23 o 
   5   5  11       76.73       79.51      3.43 o 
   6   5  11      162.76      163.43      7.73 o 
  -3   6  11       19.08       22.66      2.96 o 
  -2   6  11      145.22      139.14      6.44 o 
  -1   6  11       99.49      110.16      5.53 o 
   0   6  11      116.08      115.79      5.67 o 
   1   6  11       55.84       58.73      2.81 o 
   2   6  11       15.60       14.02      1.70 o 
   3   6  11        6.26        4.49      1.99 o 
   4   6  11       55.17       52.55      4.17 o 
   5   6  11      147.38      148.98      7.27 o 
  -2   7  11       84.09       89.35      5.16 o 
  -1   7  11       69.22       66.04      4.31 o 
   0   7  11       31.69       27.78      3.06 o 
   1   7  11        1.19        0.12      1.23 o 
   2   7  11        1.67        2.53      1.37 o 
   3   7  11      110.88      108.08      3.98 o 
   4   7  11      119.25      119.93      6.39 o 
   0   8  11        3.03        0.86      1.97 o 
   1   8  11       11.25       13.29      2.52 o 
   2   8  11       65.79       69.15      3.17 o 
   3   8  11       71.86       72.51      4.90 o 
   1   0  12      111.11       99.03      5.74 o 
   2   0  12       85.14       77.13      5.09 o 
   3   0  12       37.72       37.11      3.68 o 
  -1   1  12      123.81      111.99      6.13 o 
   0   1  12      118.46      109.03      5.90 o 
   1   1  12       96.21       95.09      5.49 o 
   2   1  12       10.54       11.76      2.55 o 
   3   1  12        8.61        6.81      2.29 o 
   4   1  12       12.80       11.02      2.52 o 
  -2   2  12      115.25      156.00      8.43 o 
  -1   2  12       84.15       98.15      6.06 o 
   0   2  12      133.06      144.54      7.04 o 
   1   2  12       48.42       51.20      4.12 o 
   2   2  12        8.26        8.59      2.34 o 
   3   2  12      169.63      157.25      7.18 o 
   4   2  12       58.01       59.19      4.33 o 
   5   2  12       49.55       55.35      4.26 o 
  -2   3  12       91.74      181.92     11.06 o 
  -1   3  12       88.65      117.71      7.38 o 
   0   3  12       12.72       14.51      3.10 o 
   1   3  12       24.27       28.17      3.43 o 
   2   3  12       21.95       24.33      3.08 o 
   3   3  12      133.75      144.63      6.78 o 
   4   3  12       99.68       97.71      5.44 o 
   5   3  12       77.77       86.07      3.77 o 
  -2   4  12      159.29      835.65     40.25 o 
  -1   4  12       31.26       63.84      7.27 o 
   0   4  12       21.33       25.23      4.10 o 
   1   4  12       30.44       35.46      3.87 o 
   2   4  12       79.08       86.55      5.21 o 
   3   4  12       16.14       17.22      2.75 o 
   4   4  12      154.81      147.50      7.85 o 
   5   4  12       55.36       56.99      3.12 o 
  -2   5  12       60.72       59.17      4.35 o 
  -1   5  12        2.13        2.55      2.01 o 
   1   5  12      151.16      204.17      9.24 o 
   2   5  12       56.39       64.91      4.70 o 
   3   5  12       42.15       41.17      2.63 o 
   4   5  12       85.22       82.90      3.56 o 
   5   5  12       11.41        9.92      1.76 o 
  -1   6  12        9.30       11.50      2.50 o 
   0   6  12       48.59       46.76      3.91 o 
   1   6  12      193.52      177.55      7.52 o 
   2   6  12       75.66       78.22      4.79 o 
   3   6  12       48.98       47.74      3.30 o 
   4   6  12        5.95        5.23      1.55 o 
   0   7  12       71.54       72.73      4.72 o 
   1   7  12       95.87       99.86      8.85 o 
   2   7  12       27.81       29.68      4.75 o 
   3   7  12        1.67        1.37      2.01 o 
   1   3  13      140.23      162.89      7.94 o 
   2   3  13       55.64       56.94      4.58 o 
   1   4  13       52.46       59.12      5.09 o 
   2   4  13        7.55        7.45      2.75 o 
   3   4  13       93.36       97.11      5.74 o 
   2   5  13       17.24       19.68      3.40 o 
                                                 
